# Supplementary material for: Challenges in Job Seeking and the Integration of Ukrainian War Refugee Healthcare Workers Into the Polish Healthcare System: Facebook Content Analysis
Source: Int J Public Health. 2023 Sep 5;68:1606139. doi: 10.3389/ijph.2023.1606139 (PMC10507166; doi:10.3389/ijph.2023.1606139)
Supplement: Supplementary file 1 [file DataSheet1.XLSX]

## Sheet: wszystkie posty
	post	comment	reply	text_original	text_translated	image	image_description	video	likes	shares	comments	url	reaction_count	time	group
1	FALSE	TRUE	FALSE	Курси платні?	Czy kursy są płatne?							https://facebook.com/1093364848058563		2022-05-29	A
	FALSE	FALSE	TRUE	[Name] так	[Name] tak							https://facebook.com/1093377354723979		2022-05-29	A
	FALSE	FALSE	TRUE	[Name] яка вартість ???	[Name] jakie są koszty?							https://facebook.com/1093549834706731		2022-05-29	A
1	FALSE	FALSE	TRUE	[Name] відповіла 💜	[Name] odpowiedziała 💜.							https://facebook.com/1093550308040017		2022-05-29	A
1	FALSE	TRUE	FALSE	Яка вартість?	Jaki jest koszt?							https://facebook.com/1093396451388736		2022-05-29	A
1	FALSE	FALSE	TRUE	[Name] відповіла 🥰	[Name] odpowiedziała 🥰							https://facebook.com/1093403631388018		2022-05-29	A
1	FALSE	TRUE	FALSE	Яка вартість?	Jaki jest koszt?							https://facebook.com/1093462511382130		2022-05-29	A
1	FALSE	FALSE	TRUE	[Name] відповіла 💜	[Name] odpowiedział 💜.							https://facebook.com/1094655907929457		2022-06-29	A
1	FALSE	TRUE	FALSE	Яка вартість?	Jaki jest koszt?							https://facebook.com/1093506098044438		2022-05-29	A
1	FALSE	FALSE	TRUE	[Name]відповіла	[Name] odpowiedziała							https://facebook.com/1093512534710461		2022-05-29	A
1	FALSE	TRUE	FALSE	Poproszę podać cenę. Dzięki	Poproszę podać cenę. Dzięki							https://facebook.com/1093544638040584		2022-05-29	A
1	FALSE	FALSE	TRUE	[Name] odpisałam 🤍	[Name] odpisałam 🤍							https://facebook.com/1094656137929434		2022-06-29	A
1	FALSE	TRUE	FALSE	Яка вартість?	Jaki jest koszt?							https://facebook.com/1094636007931447		2022-06-29	A
1	FALSE	FALSE	TRUE	[Name] відповіла 🤍	[Name] odpowiedziała 🤍							https://facebook.com/1094655721262809		2022-06-29	A
1	FALSE	TRUE	FALSE	Доброго дня, яка вартість?	Witam, jaka jest cena?							https://facebook.com/1097272211001160		2022-06-29	A
1	FALSE	TRUE	FALSE	Яка вартість?	Jaki jest koszt?							https://facebook.com/1097464884315226		2022-06-29	A
1	FALSE	TRUE	FALSE	Яка вартість.	Co to jest koszt.							https://facebook.com/1102155650512816		2022-06-29	A
1	FALSE	FALSE	TRUE	[Name] https://t.me/+0kk9Md_FQjMzMWE0	[Name] https://t.me/+0kk9Md_FQjMzMWE0	https://t.me/+0kk9Md_FQjMzMWE0						https://facebook.com/1176062229788824		2022-10-29	A
1	FALSE	TRUE	FALSE	[Name] zobacz	[Name] zob.							https://facebook.com/1102220380506343		2022-06-29	A
1	FALSE	TRUE	FALSE	Вартість ?	Koszt ?							https://facebook.com/1103839447011103		2022-06-29	A
1	FALSE	FALSE	TRUE	[Name] відповіла 😍	[Name]odpowiedziała 😍							https://facebook.com/1103841090344272		2022-06-29	A
1	FALSE	FALSE	TRUE	НЕ РЕКОМЕНДУЕМ!	NIE POLECAM!							https://facebook.com/1188863668508680		2022-10-29	A
1	FALSE	FALSE	TRUE	[Name] чому?	[Name] dlaczego?							https://facebook.com/1189265758468471		2022-10-29	A
1	FALSE	TRUE	FALSE	Вартість? Дякую	Jaki jest koszt? Dziękuję.							https://facebook.com/1106516413410073		2022-06-29	A
1	FALSE	FALSE	TRUE	[Name] відповіла	[Name] odpowiedziała							https://facebook.com/1106800236715024		2022-06-29	A
1	FALSE	TRUE	FALSE	Яка вартість?	Jaki jest koszt?							https://facebook.com/1109162026478845		2022-06-29	A
1	FALSE	FALSE	TRUE	[Name] відповіли ☺️	[Name] odpowiedziała ☺️							https://facebook.com/1109295069798874		2022-06-29	A
1	FALSE	TRUE	FALSE	Яка вартість	Jaki jest koszt							https://facebook.com/1111088356286212		2022-06-29	A
1	FALSE	FALSE	TRUE	[Name] https://t.me/ +0kk9Md_FQjMzMWE 0	[Name] https://t.me/ +0kk9Md_FQjMzMWE 0	https://t.me/+0kk9Md_FQjMzMWE0						https://facebook.com/1176062616455452		2022-10-29	A
1	FALSE	TRUE	FALSE	Яка вартість?	Jaki jest koszt?							https://facebook.com/1168825650512482		2022-09-29	A
1	FALSE	FALSE	TRUE	[Name] https://t.me/ +0kk9Md_FQjMzMWE 0	[Name] https://t.me/ +0kk9Md_FQjMzMWE 0	https://t.me/+0kk9Md_FQjMzMWE0						https://facebook.com/1176062676455446		2022-10-29	A
1	FALSE	FALSE	TRUE	[Name] Яка вартість?	[Name] Jaki jest koszt?							https://facebook.com/1176195256442188		2022-10-29	A
1	FALSE	TRUE	FALSE	Яка вартість навчання та який рівень потрібен ?	Jaki jest koszt szkolenia i jaki poziom jest potrzebny?							https://facebook.com/1176195493108831		2022-10-29	A
1	FALSE	TRUE	FALSE	Ціна?	Cena.							https://facebook.com/1181866929208354		2022-10-29	A
1	FALSE	TRUE	FALSE	Ціна?	Cena.							https://facebook.com/1187718871956493		2022-10-29	A
1	FALSE	TRUE	FALSE	Яка вартість?	Jaki jest koszt?							https://facebook.com/1189372245124489		2022-10-29	A
1	FALSE	TRUE	FALSE	Ціна?	Cena.							https://facebook.com/1226146871447026		2022-12-26	A
1	FALSE	TRUE	FALSE	Яка вартість , який рівень мови?	Jaki jest koszt, jaki jest poziom językowy?							https://facebook.com/1228112634583783		2022-12-28 23:52:00	A
groups/1033174347410947/permalink/12	TRUE	FALSE	FALSE	Вітаємо наших нових учасників: [Name]📚	Gratulujemy naszym nowym członkom: [Name]📚.		[]		0	0	0	https://m.facebook.com/groups/1033174347410947/permalink/1228103577918022/	0	2022-12-29 21:27:28	A
groups/1033174347410947/permalink/12	TRUE	FALSE	FALSE			https://m.facebook.com/photo/view_full_size/?fbid=1353121478777197&ref_component=mbasic_photo_permalink&ref_page=%2Fwap%2Fphoto.php&refid=13&_ft_=encrypted_tracking_data.0AY-mPDdvpdpgcPzY5GTe53hzvFcZiTV5xZqJH2HKURzVQdnL4d9dReyx9CwwK2gkR5TWUnV02KhkL6Z25fp5E2Q651Tq0OjFGiVnh1917vlsqurPGMgjqQ7QONPNj3tjteP7vkVJcE7ULOFhxx1YmkShNQA67BE4OU5bpKCiGzX6kouzrpJscweyuKxGQJuyUMit6vOdXQJFpbs0Xzx5ifb06d9HsRbMUxRS…	['Może być zdjęciem przedstawiającym co najmniej jedna osoba i tekst „ти медик? лкар /медсестра/ стоматолог? тив польщи незнаеш 3 чого почати? тоді ятоб безкоштовно допоможу приготувати документи до мнстерства, та знайти роботу NiceMed +48791238513 +48 Mariia”']		4	0	0	https://m.facebook.com/groups/1033174347410947/permalink/1227772904617756/	4	2022-12-29 10:22:17	A
groups/1033174347410947/permalink/12	TRUE	FALSE	FALSE	Witamy naszych nowych członków: [Name]📚	Witamy naszych nowych członków: [Name]📚		[]		0	0	0	https://m.facebook.com/groups/1033174347410947/permalink/1227724767955903/	0	2022-12-29 08:25:53	A
groups/1033174347410947/permalink/12	TRUE	FALSE	FALSE	Візьму декількох чоловік на групове навчання англійською Рівні А1, А2, В1, В2, С1	Wezmę kilka ludzie dla grupy szkolenie z języka angielskiego Poziomy A1, A2, B1, B2, C1		[]		0	0	0	https://m.facebook.com/groups/1033174347410947/permalink/1227471381314575/	0	2022-12-28 22:14:57	A
groups/1033174347410947/permalink/12	TRUE	FALSE	FALSE	Вітаємо наших нових учасників: [Name]📚	Gratulujemy naszym nowym członkom: [Name]📚		[]		1	0	0	https://m.facebook.com/groups/1033174347410947/permalink/1227444927983887/	1	2022-12-28 21:36:24	A
groups/1033174347410947/permalink/12	TRUE	FALSE	FALSE	Вітаємо наших нових учасників: [Name]📚	Gratulujemy naszym nowym członkom: [Name]📚		[]		0	0	0	https://m.facebook.com/groups/1033174347410947/permalink/1227312491330464/	0	2022-12-28 17:54:14	A
groups/1033174347410947/permalink/12	TRUE	FALSE	FALSE	Witamy nowych członków: [Name]📚	Witamy nowych członków: [Name]📚		[]		1	0	0	https://m.facebook.com/groups/1033174347410947/permalink/1227262048002175/	1	2022-12-28 16:25:47	A
groups/1033174347410947/permalink/12	TRUE	FALSE	FALSE	Доброго дня группа.Чи можно якимось чином дізнатись на якому етапі розгляд справи,що стосується дозволу на медичну діяльність?	Witam grupę.Czy można w jakiś sposób dowiedzieć się na jakim etapie jest rozpatrywana sprawa dotycząca zezwolenia na działalność medyczną?		[]		4	0	24	https://m.facebook.com/groups/1033174347410947/permalink/1207443023317411/	4	2022-12-01 21:35:35	A
1	FALSE	TRUE	FALSE	+	+							https://facebook.com/1207444976650549		2022-11-29	A
1	FALSE	TRUE	FALSE	Я дзвонила до міністерства здоров'я,вони мені дали якийсь телефон,я задзвонила туди і жіночка сказала,що зараз продиктує мені імейл інспектора,який займається моєю справою.На прохання вислати імейла смс або на пошту,вона сказала що не буде такого робити,бо телефон стаціонарний і вони не відправляють смс.А зв'язок такий наче вона в бункері сиділа.Вона мені щось там пробубніла ,якийсь імейл..я писа…	Zadzwoniłem do Ministerstwa Zdrowia, dali mi jakiś numer telefonu, zadzwoniłem tam i kobieta powiedziała, że podyktuje mi maila inspektora, który Gdy poprosiłam ją o wysłanie mi maila lub na pocztę, powiedziała, że tego nie zrobi, bo telefon jest stacjonarny i nie wysyłają SMS-ów. była zła i powiedziała "juz dziesiętny raz pani powtórzyła 🙈... w skrócie zapisałem tylko to co dyktowała, napis Wysł…							https://facebook.com/1207460656648981		2022-11-29	A
1	FALSE	FALSE	TRUE	[Name] це якийсь треш.Сама незнаю скільки ще чекати.....	[Name] to jakiś śmieć.Nie wiem ile jeszcze czekać.....							https://facebook.com/1207464303315283		2022-11-29	A
1	FALSE	FALSE	TRUE	[Name] вже 5 місяць чекаю(((	[Name] czeka już 5 miesięcy((((							https://facebook.com/1207465839981796		2022-11-29	A
1	FALSE	FALSE	TRUE	[Name] Я чотири((	[Name] I chotiri((							https://facebook.com/1207473306647716		2022-11-29	A
1	FALSE	TRUE	FALSE	Я писала на таку адресу - [email address]	Napisałam na adres - [email address]							https://facebook.com/1207464209981959		2022-11-29	A
1	FALSE	FALSE	TRUE	[Name] і що там,вам дали відповідь?)	[Name] i jaka była odpowiedź)?							https://facebook.com/1207464543315259		2022-11-29	A
1	FALSE	FALSE	TRUE	[Name] так, повідомили, що документи передані на підпис до міністра. Приблизно через 3 тижні з цієї ж адреси отримала децизію в електронній формі, в паперовій отримала ще через місяць	[Name] powiedziała, że dokumenty zostały przekazane ministrowi do podpisu. Około 3 tygodnie później otrzymałem dekret w formie elektronicznej z tego samego adresu, a wersję papierową otrzymałem miesiąc później							https://facebook.com/1207465603315153		2022-11-29	A
1	FALSE	FALSE	TRUE	[Name] дякую,спробую	[Name] dziękuję, spróbuję.							https://facebook.com/1207472716647775		2022-11-29	A
1	FALSE	FALSE	TRUE	[Name] ваш інспектор?	[Name] jest twoim inspektorem?							https://facebook.com/1207478643313849		2022-11-29	A
1	FALSE	FALSE	TRUE	[Name] не знаю, чи є там конкретні інспектори, туди писала, і ще ось до цієї пані [Name] [Job position] mail: [email address] m. [phone number]	[Name], nie wiem czy są tam konkretni inspektorzy, pisałem tam, a także do tej pani [Name] [Job position] mail: [email address] m. [phone number]							https://facebook.com/1207480749980305		2022-11-29	A
1	FALSE	FALSE	TRUE	[Name]Дякую🙏	[Name]Dziękuję🙏							https://facebook.com/1207489879979392		2022-11-29	A
1	FALSE	TRUE	FALSE	Можливо хтось знає адресу інспектора-[Name],бо продиктували так [email address], але я не впевнена, що правильно записала. Дякую. Вибачаюсь перед автором поста, що "влізла" зі своїм питанням🤐😔	Może ktoś zna adres inspektora-[Name], bo dyktowali tak [email address], ale nie jestem pewna, czy zapisałam to poprawnie. Dziękuję. Przepraszam autora postu, że "wlazłem" ze swoim pytaniem🤐😔.							https://facebook.com/1207495966645450		2022-11-29	A
1	FALSE	FALSE	TRUE	[Name] [email address]	[Name] [email address]							https://facebook.com/1207802329948147		2022-11-29	A
1	FALSE	TRUE	FALSE	Девочки, не волнуйтесь. Все получите разрешение. Немного терпения. ✌️	Dziewczyny, nie martwcie się. Wszyscy dostaniecie swoje pozwolenia. Trochę cierpliwości. ✌️							https://facebook.com/1207680566626990		2022-11-29	A
1	FALSE	FALSE	TRUE	[Name] Але хтось за три місяці отримав,а хтось п'ять чекає і не відомо отримаєш чи ні.	[Name] Ale ktoś otrzymał ją w trzy miesiące, a ktoś czeka pięć miesięcy i nie wiadomo, czy się ją otrzyma, czy nie.							https://facebook.com/1207710726623974		2022-11-29	A
1	FALSE	TRUE	FALSE	Я чекала на дзвінок,або мейл 4місяці поки не почала цілими днями дзвонити в міністерство.До дзвонитись як кому пощастить(я дзвонила 4дні)тоді мене заритали чи маю я номер справи і сказали передзвонити через 2 тижні,бо на жаль моєю справою ніхто не займається🤷‍♀️🤷‍♀️🤷‍♀️тоді я знову пробувала і пробувала додзвонитись(за 3 тижні додзвонилась)і мені дали номер справи і мейл д інспектора.Йому потрібн…	Czekałam na telefon lub maila przez 4 miesiące, aż zaczęłam dzwonić do ministerstwa całymi dniami. dzwonić jak kto ma szczęście (dzwoniłam 4 dni) potem zapytano mnie czy mam numer sprawy i powiedziano, że mam oddzwonić za 2 tygodnie, bo niestety nikt nie zajmuje się moją case🤷♀️🤷♀️🤷♀️🤷♀️then Próbowałam jeszcze raz i próbowałam się dodzwonić (za 3 tygodnie się przebiłem) i podano mi numer sprawy i…							https://facebook.com/1207849803276733		2022-11-29	A
1	FALSE	FALSE	TRUE	[Name] дякую,я вже чекаю чотири місяці і так розумію,що треба самій дзвонити,писати і питати.А я наївна надіялась,що все у них налаштовано добре і децизії прийде швидко.	[Name] dziękuję, czekam od czterech miesięcy i rozumiem, że muszę zadzwonić, napisać A ja naiwnie liczyłem, że wszystko jest dobrze ustawione i dekret przyjdzie szybko.							https://facebook.com/1207857103276003		2022-11-29	A
1	FALSE	FALSE	TRUE	Скажіть будь ласка по якому номеру ви дзвонили?	Proszę mi powiedzieć, pod jaki numer pan dzwonił?							https://facebook.com/1212908712770842			A
1	FALSE	FALSE	TRUE	[Name] подивіться в коментарях)	[Name] patrz w komentarzach)							https://facebook.com/1212909039437476			A
1	FALSE	FALSE	TRUE	[Name] дякую	[Name] dziękuję							https://facebook.com/1212909499437430			A
1	FALSE	TRUE	FALSE	Треба писати понагленіе, тоді вони реагують! Я, чекала 5 міс.після понагленія задзвониди самі!	Trzeba napisać zrzędzenie, wtedy reagują! Po nagabywaniu czekałam 5 miesięcy, potem sama do nich zadzwoniłam!							https://facebook.com/1208433596551687		2022-11-29	A
1	FALSE	FALSE	TRUE	[Name] та я дзвонила,сказал и,що будуть розглядати після нового року.	[Name] i ja zadzwoniliśmy, powiedzieliśmy że rozważą to po nowym roku.							https://facebook.com/1227250384670008		2022-12-28	A
1	FALSE	TRUE	FALSE	Дякую всім за відповіді😊Додзвонилась до міністерства то відповіли,що серпень ще не розглядали.	Dziękuję wszystkim za odpowiedzi😊 Dzwoniłam do ministerstwa i powiedzieli, że sierpień nie został jeszcze rozpatrzony.							https://facebook.com/1211138449614535			A
groups/1033174347410947/permalink/12	TRUE	FALSE	FALSE	Терміново потрібні лікарі загальної практики, терапевти, хірурги, анестезіологи, педіатри (lekarz SOR, lekarz POZ, lekarz NPL, lekarz anestezjolog) з децизією/ПВЗ до центральної районної лікарні [Location] Надається житло на перші 3 місяці! Пишіть з усіх питань до привату, телеграм [number] або на поштовуWięcej адресу [email address] Срочно требуются врачи общей практики,терапевты, хирурги, анест…	Pilnie potrzebni lekarze ogólni, terapeuci, chirurdzy, anestezjolodzy, pediatrzy (lekarz SOR, lekarz POZ, lekarz NPL, lekarz anestezjolog) z uprawnieniami decyzyjnymi / PWZ do centralnego szpitala powiatowego, [Location] Zakwaterowanie jest zapewnione przez pierwsze 3 miesiące! Jeśli masz jakieś pytania, prosimy o kontakt przez prywatną wiadomość, telegram [number] lub e-mail[email address] Pilni…		[]		1	2	0	https://m.facebook.com/groups/1033174347410947/permalink/1227227418005638/	1	2022-12-28 15:26:33	A
groups/1033174347410947/permalink/12	TRUE	FALSE	FALSE	Вітаємо наших нових учасників: [Name]📚	Gratulujemy naszym nowym członkom: [Name]📚.		[]		0	0	0	https://m.facebook.com/groups/1033174347410947/permalink/1227218504673196/	0	2022-12-28 15:11:06	A
groups/1033174347410947/permalink/12	TRUE	FALSE	FALSE	Вітаємо наших нових учасників: [Name]📚	Gratulujemy naszym nowym członkom: [Name]📚		[]		1	0	0	https://m.facebook.com/groups/1033174347410947/permalink/1227021844692862/	1	2022-12-28 08:18:06	A
groups/1033174347410947/permalink/12	TRUE	FALSE	FALSE			https://m.facebook.com/photo/view_full_size/?fbid=869878034159418&ref_component=mbasic_photo_permalink&ref_page=%2Fwap%2Fphoto.php&refid=13&_ft_=encrypted_tracking_data.0AY-eIsa13QljoL8v-sG5HoIBg7P-8G678TLeVexRTYq4cOlOdVKGaXLmR-oDZmgaqnqDc6GHVkLJiIHXf8TOEC2XafbXrkRgDzQodT5sR5ws5qnA-5gGyLDRNxYCKHOmYNdlimO-0qKINzmJeRYTFhmNkDQVJFxvonvvPCWPtmomxeGwwaWEPK3KgXcFtXaskNK78y7ZuEd0x1nsTN2AHGrg3QD90TORqsOm0…	['Może być zdjęciem przedstawiającym tekst „напишу для вас CV резюме) польською мовою TEPMIH виконання 1 день 731628168 VIBER [number]”']		1	0	0	https://m.facebook.com/groups/1033174347410947/permalink/1226783531383360/	1	2022-12-27 22:36:25	A
groups/1033174347410947/permalink/12	TRUE	FALSE	FALSE	🏥Клініка в [Location] запрошує на офіційне працевлаштування медичних сестер і фельдшерів з України. 👩‍⚕️👨‍⚕️ Від вас: - наявність освіти(сестринська та лікувальна справа ) та оформлений 24 параграф вWięcej Німеччині. Наявність німецької мови від А2+ і вище, можна без сертифікату. ⚕️ Від нас: - офіційне працевлаштування медичною сестрою в клініці, трудовий договір, допомога з житлом, відпустка 29 …	Klinika w [Location] zaprasza pielęgniarki i ratowników medycznych z Ukrainy do oficjalnego zatrudnienia. 👩⚕️👨⚕️ Od ciebie: - dostępność do edukacji (opieka pielęgniarska i medyczna) oraz wypełniony 24 paragraf wWięcej oNiemcy. Obecność języka niemieckiego od A2+ wzwyż, jest możliwa bez certyfikatu. ⚕️ Od nas: - oficjalne zatrudnienie na stanowisku pielęgniarki w przychodni, umowę o pracę, pomoc …		[]		2	0	0	https://m.facebook.com/groups/1033174347410947/permalink/1226556588072721/	2	2022-12-27 15:05:31	A
groups/1033174347410947/permalink/11	TRUE	FALSE	FALSE	Хто з медсестер сам подавав документи до Міністерства і може допомогти, або може є хтось,хо цим займається не дорого. Маю тільки переклад документів.	Która z pielęgniarek złożyła dokumenty do Ministerstwa i może pomóc, a może jest ktoś, kto robi to niedrogo. Mam tylko tłumaczenia dokumentów.		[]		8	3	29	https://m.facebook.com/groups/1033174347410947/permalink/1192754261452954/	8	2022-11-10 03:57:58	A
1	FALSE	TRUE	FALSE	Подавала сама, вже працюю. Чим допомогти?	Sam go złożyłem, już pracuję. Jak mogę pomóc?							https://facebook.com/1192806304781083		2022-10-29	A
1	FALSE	FALSE	TRUE	[Name] напишіть будь ласка в приват	[Name] proszę pisać prywatnie							https://facebook.com/1192806691447711		2022-10-29	A
1	FALSE	FALSE	TRUE	[Name] довго чекали на відповідь?	[Name] długo czekała na odpowiedź?							https://facebook.com/1192816851446695		2022-10-29	A
1	FALSE	FALSE	TRUE	[Name] майже п'ять місяців	[Name] przez prawie pięć miesięcy							https://facebook.com/1192818518113195		2022-10-29	A
1	FALSE	FALSE	TRUE	[Name] напишу в приват	[Name] Napiszę do Ciebie prywatnie							https://facebook.com/1192819071446473		2022-10-29	A
1	FALSE	FALSE	TRUE	[Name] Я перепрошую ,а екзамени польської медичної мови Ви здавали,чи так прийняли?,і чи подавали документи до дому медсестринства в Варшаві для підтвердження категорій?	[Name] Przepraszam, ale czy zdawała pani egzamin z polskiego języka medycznego i czy składała pani dokumenty do Domu Pomocy Społecznej w Warszawie potwierdzające kategorie?							https://facebook.com/1192829888112058		2022-10-29	A
1	FALSE	FALSE	TRUE	[Name] ні, по цій уставі про спрощений порядок працевлаштуванн я для українців підтвердження знання мови не потрібне	[Name]: Nie, w ramach tego statutu o uproszczonej procedurze zatrudnienia w przypadku Ukraińców nie jest wymagany dowód znajomości języka							https://facebook.com/1192832691445111		2022-10-29	A
1	FALSE	FALSE	TRUE	[Name] після децизії міністерства несете її та диплом з перекладом до ізби пелегнярскої вашого воєводства для отримання PWZ (ліцензії на роботу медсестрою). Поняття "категорія" та її підтвердження в Польщі немає	[Name], po decyzji Ministerstwa zanosisz ją i dyplom z tłumaczeniem do biura pelegnarnego swojego województwa, aby uzyskać PWZ (licencję na pracę w zawodzie pielęgniarki). W Polsce nie istnieje pojęcie "kategorii" i jej potwierdzenie							https://facebook.com/1192837731444607		2022-10-29	A
1	FALSE	FALSE	TRUE	[Name] перепрошую ,то я ліцензію мала на увазі,бо не зовсім розумію,як то в Польщі називають.То це потрібно робити,і як довго чекати?	[Name], przepraszam, chodziło mi o licencję, bo nie do końca rozumiem jak to się w Polsce nazywa. Czy zatem muszę to zrobić i jak długo czekać?							https://facebook.com/1192838738111173		2022-10-29	A
1	FALSE	FALSE	TRUE	Так, без цього prawa wykonania zawodu (PWZ), ліцензії, не можна працювати медсестрою. Його видає ізба пелегнярська, в кожному воєводстві своя. Після складання вньоску (заяви) ізба видає PWZ через 7 робочих днів. Після цього робите собі печатку з цим номером ліцензії та можете працевлаштовати ся. А ще... з дня отримання PWZ платите в ізбу щомісячний внесок, в підкарпатській 47 злотих	Tak, bez tego prawa wykonywania zawodu (PWZ), czyli licencji, nie można pracować jako pielęgniarka. Wydaje ją pelegniarska iba, każde województwo ma swoją. Po wypełnieniu wniosku, riba wydaje PWZ w ciągu 7 dni roboczych. Po tym dostajesz pieczątkę z tym numerem licencji i możesz być zatrudniony. i możesz być zatrudniony. I jeszcze... od dnia otrzymania PWZ płacisz miesięczną opłatę do riba, w Pod…							https://facebook.com/1192843704777343		2022-10-29	A
1	FALSE	FALSE	TRUE	[Name] Добрый день, з якого поводу платить 47 зл.	[Name] Dzień dobry, jaki jest powód zapłaty 47 zł.							https://facebook.com/1192948304766883		2022-10-29	A
1	FALSE	FALSE	TRUE	[Name] ізба пелегнярська - орган самоврядування, що ліцензує працю медсестер, представляє інтереси медсестер в державі, надає правову, інформаційну, освітню допомогу. Без сплати членських внесків медсестра може втратити ліцензію на працю	[Name] iba pelegnyarska jest organem samorządowym, który licencjonuje pracę pielęgniarek, reprezentuje interesy pielęgniarek w państwie, udziela pomocy prawnej, informacyjnej i edukacyjnej. Bez opłacania składek członkowskich pielęgniarka może stracić prawo do pracy							https://facebook.com/1192950641433316		2022-10-29	A
1	FALSE	FALSE	TRUE	[Name] дякую.	[Name] dziękuję.							https://facebook.com/1192952434766470		2022-10-29	A
1	FALSE	FALSE	TRUE	[Name] а якщо фельдшерська справа, то можна на щось розраховувати	[Name] i jeśli jesteś ratownikiem medycznym, możesz liczyć na coś							https://facebook.com/1192999831428397		2022-10-29	A
1	FALSE	FALSE	TRUE	[Name] якщо маєте диплом фельдшера і стаж роботи 3 роки за останні 5 років ТІЛЬКИ в екстренній медичній допомозі, можете отримати дозвіл на працю медичним рятівником. Для роботи медсестрою треба довчиться або в Україні, або в Польщі	[Name] jeśli masz dyplom ratownika medycznego i 3 lata doświadczenia zawodowego w ciągu ostatnich 5 lat TYLKO w ratownictwie medycznym, możesz uzyskać pozwolenie na pracę jako ratownik medyczny. Aby pracować jako pielęgniarka musisz studiować na Ukrainie lub w Polsce							https://facebook.com/1193001808094866		2022-10-29	A
1	FALSE	FALSE	TRUE	[Name] санітарка, що прибирає в лікарні - сальова; санітарка, що працює в домі опіки - опікунка, для них зараз є вимоги до наявності диплому поліцитеальної школи	[Name] to pielęgniarka, która sprząta w szpitalu - salowa; pielęgniarka, która pracuje w domu opieki - opiekunka, dla nich teraz są wymagania posiadania dyplomu szkoły politechnicznej							https://facebook.com/1193037274757986		2022-11-29	A
1	FALSE	FALSE	TRUE	[Name] Категорія їм ні до чого	[Name] Kategoria nie ma z nimi nic wspólnego							https://facebook.com/1193040158091031		2022-10-29	A
1	FALSE	FALSE	TRUE	[Name]???	[Name]?							https://facebook.com/1193040961424284		2022-10-29	A
1	FALSE	FALSE	TRUE	[Name] Сальова і опікуна не має значення де працює це 2 різні речі,і на опікунку вони вчаться 1,5 року,здають екзамен,тоді працюють	[Name] Salova i opiekun, nie ma znaczenia gdzie pracują, to są 2 różne rzeczy, a studiują 1,5 roku, zdają egzamin, potem pracują							https://facebook.com/1193041964757517		2022-10-29	A
1	FALSE	FALSE	TRUE	[Name] я на писала про вимоги до освіти	[Name] Pisałam o wymaganiach edukacyjnych							https://facebook.com/1193043148090732		2022-10-29	A
1	FALSE	FALSE	TRUE	[Name] І що?	[Name] I co z tego?							https://facebook.com/1193043924757321		2022-10-29	A
1	FALSE	FALSE	TRUE	[Name] чи можна працювати медичною сестрою, прцювала в Украіні медсестрою в [Location] свльській і процдено курси підвищенні кваліфікаціі	[Name] czy można pracować jako pielęgniarka, pracowała na Ukrainie jako pielęgniarka w szpitalu w [Location] i ukończyła zaawansowane szkolenia							https://facebook.com/1193064324755281		2022-10-29	A
1	FALSE	FALSE	TRUE	[Name] Як дозволить вам міністерство,мо жете пробувати Незнаю який маєте досвід тобто якщо ви працювали в потужному стаціонарі,то в стаціонар не знаю чи варто пробувати,вам буде важко,незнаю як у вас з мовою,бо тоді Ів поліклініці не зможете Можете пробувати як вважаєте,що маєте добрі знання Не забувайте,що медсестри в Польщі це добрі пантери,що вам нічого не підкажуть зокрема на західній Вроцлав…	[Name] Jak ministerstwo pozwoli, możesz spróbować Nie wiem jakie masz doświadczenie, tzn. czy pracowałaś w dużym szpitalu, to w szpitalu, nie wiem czy warto próbować, będzie Ci trudno, nie wiem jak z językiem, bo wtedy nie będziesz mogła pracować w przychodni Możesz spróbować, jeśli uważasz, że masz dobrą wiedzę Nie zapominaj, że pielęgniarki w Polsce to dobre pantery, że nic Ci nie powiedzą, zwł…							https://facebook.com/1193520911376289		2022-10-29	A
1	FALSE	FALSE	TRUE	[Name] то дочка моя, не я...але дякую за інфо....😘	[Name] to moja córka, nie ja...ale dzięki za info ....😘							https://facebook.com/1193533074708406		2022-10-29	A
1	FALSE	FALSE	TRUE	[Name] написала вам пп🙏	[Name] napisał do Ciebie pp🙏							https://facebook.com/1195573027837744		2022-10-29	A
1	FALSE	FALSE	TRUE	[Name], добрый день. Ты в Польше?	[Name], dzień dobry. Czy jesteś w Polsce?							https://facebook.com/1195775337817513		2022-10-29	A
1	FALSE	FALSE	TRUE	[Name] В якому місті і де в лікарні?	[Name] W jakim mieście i gdzie w szpitalu?							https://facebook.com/1217042099024170			A
1	FALSE	TRUE	FALSE	[Name]	[Name]							https://facebook.com/1192874941440886		2022-10-29	A
1	FALSE	TRUE	FALSE	[Name] [Name of the organization] Коллегиальное Медицинское Сообщество о -миграции -легализации -трудоустройств е и адаптации в Польше Руководство вправе требовать от вас подтверждение принадлежности к целевой аудитории https://t.me/ DecyzjaMinistraZ drowia	[Name] [Name of the organization] Collegiate Medical Society na -migracja -legalizacja -zatrudnienie zatrudnienie i adaptacja w Polsce Zarząd ma prawo wymagać od Ciebie udowodnienia, że należysz do grupy docelowej https://t.me/ DecyzjaMinistraZ drowia	https://t.me/DecyzjaMinistraZdrowia						https://facebook.com/1193058801422500		2022-10-29	A
groups/1033174347410947/permalink/12	TRUE	FALSE	FALSE	Вітаю. Хочу навчатися на медсестру в Польщі. З чого почати? Із studiów 1 stopnia ? Яка різниця між 1 і 2? На 2 не можна іти не маючи 1? Яка ціна? Цікавить województwo Wielkopolske. Можна просто посилання написати в коментарях, якщо хтось має. Прошу тих , хто навчався. Дозвіл від міністра не цікавить. Дякую	Pozdrawiam. Chcę studiować pielęgniarstwo w Polsce. Od czego zacząć? Ze studiów 1 stopnia? Jaka jest różnica między 1 a 2? Nie da się przejść na 2 nie mając 1? Jaka jest cena? Interesuje nas województwo wielkopolskie. Można po prostu napisać link w komentarzach, jeśli ktoś ma. Pytam tych, którzy studiowali. Pozwolenie od ministra nie interesuje. Dziękuję.		[]		1	0	0	https://m.facebook.com/groups/1033174347410947/permalink/1226460871415626/	1	2022-12-27 12:08:10	A
groups/1033174347410947/permalink/12	TRUE	FALSE	FALSE	https://www.facebook.com/groups/541210397877206 https://t.me/+0kk9Md_FQjMzMWE0	https://www.facebook.com/groups/541210397877206 https://t.me/+0kk9Md_FQjMzMWE0	https://m.facebook.com/photo/view_full_size/?fbid=129829349941741&ref_component=mbasic_photo_permalink&ref_page=%2Fwap%2Fphoto.php&refid=13&_ft_=encrypted_tracking_data.0AY-zymfdz4f1a-2jQhxZ9o9iBnflnhFiKRL4Ia7h_XV-EDbZOOaYG6ihiCL1VJa-1oq10XiVDr5d05zUnco4C-E1bE79tIEC8-nEq4Jvf4LFt5X-jjy2yPR6VfeVmc1kphwBUk63fevWwvp8f2GEiQ0Hvt4ijdrVfJqXI76Iqm-8wvFg0keGNFDiJcmdN3PnMuHj8rQ8BShG9N8od4i5pCK-dYamLb3Ksv0LR…	['Może być zdjęciem przedstawiającym co najmniej jedna osoba i tekst „ти медик? лкар /медсестра/ стоматолог? тив польщи незнаеш 3 чого почати? тоді ятоб безкоштовно допоможу приготувати документи до мнстерства, та знайти роботу NiceMed +48791238513 +48 Mariia”']		3	0	0	https://m.facebook.com/groups/1033174347410947/permalink/1226435248084855/	3	2022-12-27 11:08:33	A
groups/1033174347410947/permalink/12	TRUE	FALSE	FALSE	Вітаємо наших нових учасників: [Name]📚	Gratulujemy naszym nowym członkom: [Name]📚		[]		1	0	0	https://m.facebook.com/groups/1033174347410947/permalink/1225177318210648/	1	2022-12-25 14:38:54	A
groups/1033174347410947/permalink/12	TRUE	FALSE	FALSE	Вітаємо наших нових учасників: [Name]📚	Gratulujemy naszym nowym członkom: [Name]📚		[]		0	0	0	https://m.facebook.com/groups/1033174347410947/permalink/1225061614888885/	0	2022-12-25 11:13:58	A
groups/1033174347410947/permalink/12	TRUE	FALSE	FALSE	Вітаємо наших нових учасників: [Name], [Name], [Name], [Name], [Name], [Name], [Name], [Name], [Name], [Name], [Name], Więcej [Name], [Name], [Name], [Name], [Name], [Name], [Name]	Gratulujemy naszym nowym członkom: [Name], [Name], [Name], [Name], [Name], [Name], [Name], [Name], [Name], [Name], [Name], Więcej [Name], [Name], [Name], [Name], [Name], [Name], [Name]		[]		3	0	1	https://m.facebook.com/groups/1033174347410947/permalink/1224290008299379/	3	2022-12-24 12:05:19	A
1	FALSE	TRUE	FALSE	[Name]	[Name]							https://facebook.com/1224359988292381			A
groups/1033174347410947/permalink/12	TRUE	FALSE	FALSE	Drodzy Państwo, [name of the institution] wraz z rozwojem kliniki, 𝐩𝐨𝐬𝐳𝐮𝐤𝐮𝐣𝐞 do zespołu lekarza stomatologa. • Szukamy osoby doświadczonej, odpowiedzialnej, nie bojącej się wyzwań, chcącej się rozwijać, nastawionejWięcej na dobro pacjenta. • Pracujemy na nowoczesnych urządzeniach. Zapewniamy miłą atmosferę pracy, rozwój, możliwość współpracy z doświadczonymi lekarzami. Szczegóły przekażemy w wiad…	Drodzy Państwo, [name of the institution] wraz z rozwojem kliniki, 𝐩𝐨𝐬𝐳𝐮𝐤𝐮𝐣𝐞 do zespołu lekarza stomatologa. • Szukamy osoby doświadczonej, odpowiedzialnej, nie bojącej się wyzwań, chcącej się rozwijać, nastawionejWięcej na dobro pacjenta. • Pracujemy na nowoczesnych urządzeniach. Zapewniamy miłą atmosferę pracy, rozwój, możliwość współpracy z doświadczonymi lekarzami. Szczegóły przekażemy w wiad…	https://m.facebook.com/photo/view_full_size/?fbid=6050427951687647&ref_component=mbasic_photo_permalink&ref_page=%2Fwap%2Fphoto.php&refid=13&_ft_=encrypted_tracking_data.0AY-kYok8xGwRhp3zjwFZlFsFiaVcXy4yI94HbzZXlaxnKGxqTNwX1L-z0Cy7UjQldJqic8rBn7xOAJ5xCWB1kcHv-EwF6OnUMvgelH95A7zCMproNGTeOEgV8mnA0ktS-M1TPNHKlLFwrwmsEnuZ0e4yNavq95jgXz4e6qbulyvOe3H7PnibgrGaTyvxTk5E2_j3yS6NTK_FlD_KoyDQmLvdOe6tMXa4leFh…	['Może być zdjęciem przedstawiającym 3 osoby, meble, drzewo i tekst „ROYAL DENTAL RYBNIK Royal Dental w Rybniku zaprasza do współpracy: lekarza stomatologa lekarza endodontę www.royal-dental.pl telefon 732 777 999”']		2	0	3	https://m.facebook.com/groups/1033174347410947/permalink/1222898451771868/	2	2022-12-22 13:09:52	A
1	FALSE	TRUE	FALSE	Polecam🫵	Polecam🫵							https://facebook.com/1223889918339388			A
1	FALSE	TRUE	FALSE	Polecam się za marne 100000 koła miesięcznie. Praca trzy dni w tygodniu, 10-14. Przerwa kawowa 11:45-12:15. Dwie asysty, masażystka , mieszkanie służbowe z sauną . Wiesz gdzie mnie szukać . Dzwonić dopiero po godz. 10:00	Polecam się za marne 100000 koła miesięcznie. Praca trzy dni w tygodniu, 10-14. Przerwa kawowa 11:45-12:15. Dwie asysty, masażystka , mieszkanie służbowe z sauną . Wiesz gdzie mnie szukać . Dzwonić dopiero po godz. 10:00							https://facebook.com/1224174531644260			A
1	FALSE	FALSE	TRUE	[Name] !!!! Dorzucam premie i auto służbowe 🙏	[Name] biorę !!!! Dorzucam premie i auto służbowe 🙏							https://facebook.com/1224290738299306			A
groups/1033174347410947/permalink/12	TRUE	FALSE	FALSE	Вітаємо наших нових учасників: [Name]📚	Gratulujemy naszym nowym członkom: [Name]📚		[]		0	0	0	https://m.facebook.com/groups/1033174347410947/permalink/1215263162535397/	0	2022-12-12 18:14:43	A
groups/1033174347410947/permalink/12	TRUE	FALSE	FALSE	Доброго дня! Хочу запитатись, чи хтось був в Ізбі Лікарській в Познані, як проходить іспит і який перелік документів потрібно надіслати туди , якщо в Міністерство Здоров'я подавалася по 2 процедурі, є лікарем? Щиро буду вдячна за відповіді)	Dzień dobry!!! Chciałabym zapytać, czy ktoś był w Izbie Medycznej w Poznaniu, jak wygląda egzamin i jaką listę dokumentów należy tam wysłać, czy wystąpiono do Ministerstwa Zdrowia o 2 procedury, czy jest lekarz? Będę szczerze wdzięczny za odpowiedzi:)		[]		1	0	9	https://m.facebook.com/groups/1033174347410947/permalink/1221526385242408/	1	2022-12-20 16:01:04	A
1	FALSE	TRUE	FALSE	На сайті Ізби указано які документи, кожна ізба має свої якісь вимоги, я чула.Але краще почитати	Strona izby wskazuje jakie dokumenty, każda izba ma swoje wymagania, słyszałem.							https://facebook.com/1221664768561903		2022-12-22	A
1	FALSE	FALSE	TRUE	[Name], дякую щиро Вам за відповідь) А ізбу сам собі вибираєш, котра ближча, чи дає скерування Міністерство?	[Name], bardzo dziękuję za odpowiedź:) A czy sami wybieracie chatkę, która jest bliżej Was, czy Ministerstwo podaje Wam kierunek?							https://facebook.com/1221707571890956		2022-12-22	A
1	FALSE	FALSE	TRUE	[Name]В кожному воеводстві своя Ізба.Шукайте свою))Міністерс тво не дає скерування	[Name] Każde województwo ma swoją izbę.Poszukaj swojej)) ministerstwa nie dajesz wskazówek							https://facebook.com/1222371065157940		2022-12-22	A
1	FALSE	FALSE	TRUE	[Name] в ту подаєтесь в Воєвудстві якої працюєте	[Name] w województwie, w którym pracujesz							https://facebook.com/1222813191780394		2022-12-22	A
1	FALSE	FALSE	TRUE	[Name] Ізбу вибираєш по місцю праці.	[Name] Izba jest wybierana ze względu na miejsce pracy.							https://facebook.com/1223084931753220		2022-12-22	A
1	FALSE	FALSE	TRUE	Ізба воєвудська.	Chata Wojewody.							https://facebook.com/1223085105086536		2022-12-22	A
1	FALSE	TRUE	FALSE	Внёсок заполнить (мне его там выдали), децизия и фото, не помню одно или два, и те документы как высылали Министру (мне в Избе все сами отксерили и у себя оставили), записали через месяц, но через 2 нед позвонили и предложили раньше дату и еще на эл почту пришло сообщение. После собеседования через 1 нед, уже была готова ухвала с номером пвз, ее можно нести в отдел кадров, а пластик карту забрала…	Musiałam wypełnić wniosek (tam mi go dali), dekretację i zdjęcie, nie pamiętam jednego czy dwóch, i te dokumenty jak zostały wysłane do ministra (miałam wszystko skopiowane i zostawiłam u nich w Izbie), podpisali mnie za miesiąc, ale 2 tygodnie później zadzwonili i zaproponowali wcześniejszy termin i też wysłali mi maila. Po rozmowie, po 1 tygodniu miałem gotową kartę z numerem Pvz i mogłem ją za…							https://facebook.com/1222313075163739		2022-12-22	A
1	FALSE	TRUE	FALSE	Була 13.12 на іспиті,7 чоловік комісії,задають питання про трудовий шлях,коли приїхала до Польщі,попутно щось можуть питати,розмова в довільному форматі,дуже все спокійно і доброзичливо. Якщо трохи розмовляєш по польськи,то довго не питають,дають прочитати присягу і підписати ще якийсь один папір.Переді мною 2 чоловіки не пройшли із-за мови.	Byłem na egzaminie 13.12, 7 osób z komisji, pytają pytania o moją ścieżkę kariery, kiedy przyjechałem do Polski, mogą zapytać o coś po drodze, rozmowa ma dowolny format, wszystko jest bardzo spokojne i przyjazne. Jak mówisz trochę po polsku to nie pytają długo, dają do przeczytania przysięgi i podpisania kolejnego papierka. 2 panów przede mną nie przeszło ze względu na język.							https://facebook.com/1223084288419951		2022-12-22	A
1	FALSE	TRUE	FALSE	Добрий вечір, а хто був в Ізбі Лєкарській в Варшаві? Що можете сказати про екзамен? Дякую за відповідь.	Dobry wieczór, kto był w Szpitalu Lekarskim w Warszawie? Co można powiedzieć o egzaminie? Dziękuję za odpowiedź.							https://facebook.com/1223181365076910		2022-12-22	A
groups/1033174347410947/permalink/12	TRUE	FALSE	FALSE	Witam do ośrodka rehabilitacji w [Location] poszukuje -3 pielęgniarek /pielęgniarzy na etat umowa o prace. -pielęgniarek /pielęgniarzy na dodatkowe zmiany umowa zlecenie Praca w przyjaznej atmosferze ze zgranym zespołem 🙂 Zaintersowanych zapraszam do wiadomości	Witam do ośrodka rehabilitacji w [Location] poszukuje -3 pielęgniarek /pielęgniarzy na etat umowa o prace. -pielęgniarek /pielęgniarzy na dodatkowe zmiany umowa zlecenie Praca w przyjaznej atmosferze ze zgranym zespołem 🙂 Zaintersowanych zapraszam do wiadomości		[]		5	0	2	https://m.facebook.com/groups/1033174347410947/permalink/1221726501889063/	5	2022-12-20 21:50:12	A
1	FALSE	TRUE	FALSE	Witam serdecznie, odpisałam w prywatne wiadomości	Witam serdecznie, odpisałam w prywatne wiadomości							https://facebook.com/1222815025113544		2022-12-22	A
1	FALSE	TRUE	FALSE	Witam 🙂 napisałam do Pani we wiadomości prywatne	Witam 🙂 napisałam do Pani we wiadomości prywatne							https://facebook.com/1223027551758958		2022-12-22	A
groups/1033174347410947/permalink/12	TRUE	FALSE	FALSE	Вітаємо наших нових учасників: [Name], [Name]📚	Gratulujemy naszym nowym członkom: [Name], [Name]📚		[]		0	0	0	https://m.facebook.com/groups/1033174347410947/permalink/1222907378437642/	0	2022-12-22 13:26:38	A
groups/1033174347410947/permalink/12	TRUE	FALSE	FALSE	Вітаємо наших нових учасників: [Name], [Name], [Name], [Name], [Name], [Name], [Name]	Gratulujemy naszym nowym członkom: [Name], [Name], [Name], [Name], [Name], [Name], [Name]		[]		2	0	0	https://m.facebook.com/groups/1033174347410947/permalink/1222859655109081/	2	2022-12-22 11:52:55	A
groups/1033174347410947/permalink/12	TRUE	FALSE	FALSE	#lekarz #pracadlalekarza #pracaginekolog #ortopeda #pracaortopeda #[location] #dampracelekarz Przychodnia Rodzinna [Name of the institution], [Location] podejmie współpracę z lekarzem specjalistą lub w trakcie specjalizacji w zakresie usług komercyjnych. 🩺 Lekarz Ginekolog 🩺 Lekarz Ortopeda 🩺 Lekarz Rodzinny 🩺 Lekarz Psychiatra 🩺 Lekarz Psycholog 🩺 Lekarz Kardiolog W ramach współpracy oferujemy ;…	#lekarz #pracadlalekarza #pracaginekolog #ortopeda #pracaortopeda #[location] #dampracelekarz Przychodnia Rodzinna [Name of the institutuon], [Location] podejmie współpracę z lekarzem specjalistą lub w trakcie specjalizacji w zakresie usług komercyjnych. 🩺 Lekarz Ginekolog 🩺 Lekarz Ortopeda 🩺 Lekarz Rodzinny 🩺 Lekarz Psychiatra 🩺 Lekarz Psycholog 🩺 Lekarz Kardiolog W ramach współpracy oferujemy ;…	https://m.facebook.com/photo/view_full_size/?fbid=9008147825865553&ref_component=mbasic_photo_permalink&ref_page=%2Fwap%2Fphoto.php&refid=13&_ft_=encrypted_tracking_data.0AY_7l442LCU1LppyPpLiEclqe3oKcqGO78qJj66D_b1Gp99sYe0NgkJRrN4l7vB4-mJuKQL3a4tVkFU8-HF4Xy3btr8yN9gmNkozUHRwdJC-798lex25B3ZJX-_TiJpkmbguoe5Ra_YN1kPeE_xGSSTyE_-Yx_0k4O3Ka5vXeURSoXizhtja8jBRMGUsh75KIS5Mb2r2aPBVow5YhC2Hfg5ylLiQqYrwg4Xl…	['Brak dostępnego opisu zdjęcia.']		0	0	2	https://m.facebook.com/groups/1033174347410947/permalink/1220591345335912/	0	2022-12-19 12:50:02	A
1	FALSE	TRUE	FALSE	Witam serdecznie, Odpisałam na priv	Witam serdecznie, Odpisałam na priv							https://facebook.com/1222819285113118		2022-12-22	A
1	FALSE	FALSE	TRUE	[Name] odpisałam na wiadomość	[Name] odpisałam na wiadomość							https://facebook.com/1222851551776558		2022-12-22	A
groups/1033174347410947/permalink/12	TRUE	FALSE	FALSE	🏃🏻‍♂Потрібен!!! Лікар сімейної медицини 👨‍👨‍👧‍👦 [Location] ✅-Ми пропонуємо роботу в Польщі на дуже хороших умовах всім бажаючим, які шукають роботу лікаря сімейної медицини в Польщі. Наша компанія… Więcej працює на ринку кадрів з 2009 року. За ці роки тисячі людей з усього світу почали працювати з нами в Польщі та Європі. Також запрошуємо вас взяти участь у процесі набору. ✅-Якою буде ваша робота…	🏃🏻♂Niezbędne!!! Lekarz medycyny rodzinnej 👨👨👧👦. 30 km od [Location]!!! ✅-Oferujemy pracę w Polsce na bardzo dobrych warunkach wszystkim, którzy szukają pracy jako lekarz medycyny rodzinnej w Polsce. Nasza firma... Więcej działa na rynku personalnym od 2009 roku. W ciągu tych lat tysiące osób z całego świata rozpoczęło z nami współpracę w Polsce i Europie. Zapraszamy również do wzięcia udziału w p…	https://m.facebook.com/photo/view_full_size/?fbid=1385979918828155&ref_component=mbasic_photo_permalink&ref_page=%2Fwap%2Fphoto.php&refid=13&_ft_=encrypted_tracking_data.0AY_ipya3GFDf3byC6BqsGUWNvmEfCvdH27-eDIf2jPfhkUOorQHbj_UMXVA8KVuiKIL1fYOPf2N4TMJWQp9vWgksRHGkg1KC3tcZwTlYN7ezhk8f4L7A6lRvFriYD5NYSLZJ2aT6Ke42W87aqWDeSrNSPQDM9FLXc6L07N-s265vgGBQQ6u5o40TzYwEEeZdS-nNINvH3v-EZHbJsgkuWQqSZIn7zwlwy0Ny…	['Może być zdjęciem przedstawiającym 1 osoba']		0	0	0	https://m.facebook.com/groups/1033174347410947/permalink/1222840648444315/	0	2022-12-22 11:15:49	A
groups/1033174347410947/permalink/12	TRUE	FALSE	FALSE	Доброго дня група.Чи можна влаштовуватись на роботу помічником медсестри поки отримаєш децизію з міністерства?	Witam grupę.Czy jest możliwość podjęcia pracy jako pomocnik pielęgniarki do czasu otrzymania dekretu z ministerstwa?		[]		2	0	7	https://m.facebook.com/groups/1033174347410947/permalink/1216960515698995/	2	2022-12-14 19:53:41	A
1	FALSE	TRUE	FALSE	Здрастуйте. А з чого ви починали , щоб отримати децизію, підскажіть будь ласка. Я теж медсестрою хочу встроїтись.	Witam. A od czego zaczęło się zdobywanie decyzyjności, proszę mi powiedzieć. Ja też chcę pracować jako pielęgniarka.							https://facebook.com/1216972929031087			A
1	FALSE	FALSE	TRUE	[Name] через агенцію відправила документи до міністерства.	[Name] przesłała dokumenty do Ministerstwa za pośrednictwem agencji.							https://facebook.com/1216974765697570			A
1	FALSE	FALSE	TRUE	[Name] я жду 5 мес уже!!!	[Name] Czekam już 5 miesięcy!!!							https://facebook.com/1216988802362833			A
1	FALSE	FALSE	TRUE	Иралия Астахова я практично [Name] а до міністерства,ск азали,що хто подав у серпні,ще не розглядали навіть.	Prawie tak długo nazywam[Name]. i do ministerstwa, oni Podobno ci, którzy złożyli wnioski w sierpniu, nie zostali jeszcze nawet rozpatrzeni.							https://facebook.com/1216989485696098			A
1	FALSE	FALSE	TRUE	[Name] Через яку агенцію? скажіть будь ласка )	[Name] Przez jaką agencję? Proszę mi powiedzieć)							https://facebook.com/1217530432308670			A
1	FALSE	FALSE	TRUE	[Name] MediWork	[Name] [Name of employment agency]							https://facebook.com/1217582605636786			A
1	FALSE	TRUE	FALSE	У Польщі немає такої посади,як " помічник медсестри",а є : опікунка хворих (доглядальниця) ,і прибиральниця.Щ об працювати опікункою хворих,треба мати закінчені річні курси зі зданим екзаменом перед комісією.	W Polsce nie ma takiego stanowiska jak "asystentka pielęgniarki", ale jest: opiekunka (pielęgniarka) i czystsze. Aby pracować jako pielęgniarka, należy ukończyć roczny kurs i zdać egzamin przed komisją.							https://facebook.com/1217010295694017			A
1	FALSE	FALSE	TRUE	[Name] неправда! Есть такая должность! Вот фото с умовы.	[Name] to nieprawda! Jest taka pozycja! Oto zdjęcie z umysłu.	https://scontent-fra5-2.xx.fbcdn.net/v/t39.30808-6/320255658_678493637327699_8979022668047960068_n.jpg?stp=cp1_dst-jpg_e15_q65_s180x540&_nc_cat=102&ccb=1-7&_nc_sid=1480c5&_nc_ohc=-Y8-fYP72uQAX_9mmDH&_nc_ht=scontent-fra5-2.xx&oh=00_AfBr7DnnqQlEhL-0nH24ji-OG_mxN8HsIgyFg3c_H3hhxg&oe=63B3D9A4						https://facebook.com/1217019079026472			A
1	FALSE	FALSE	TRUE	[Name] для того щоб працювати опікуном не треба закінчувати школу поліциальну.	[Name] nie musi kończyć szkoły policyjnej, by pracować jako strażnik.							https://facebook.com/1217019915693055			A
1	FALSE	FALSE	TRUE	[Name] Вперше таке чую!Цікаво,в якому місті Польщі є така посада?🤔	[Name] Nigdy wcześniej tego nie słyszałam! Ciekawe, w którym mieście w Polsce jest taka pozycja? 🤔							https://facebook.com/1217021329026247			A
1	FALSE	FALSE	TRUE	[Name] Польша-страна сюрпризов! Торунь.	[Name] Polska to kraj niespodzianek! Toruń.							https://facebook.com/1217021689026211			A
1	FALSE	FALSE	TRUE	[Name] це точно)	[Name] ma rację:)							https://facebook.com/1217039925691054			A
1	FALSE	FALSE	TRUE	[Name] Думаю,що це після отриманої децизії,оскільк и на 3 міс,а вони порою не хочуть продовжувати і такі виписують штуки,хоч взагалі це ви працюєте під надзором	[Name] Myślę, że to po otrzymanym decisio i przez 3 miesiące, a czasem nie chcą tego przedłużyć i przepisują takie rzeczy, choć generalnie to ty pracujesz pod nadzorem							https://facebook.com/1217040799024300			A
1	FALSE	FALSE	TRUE	[Name] Але річні курси з екзаменом потрібні і бумажка,що закінчили і здали	[Name] Ale wymagane są roczne kursy z egzaminem i papier, że wykonali i zdali							https://facebook.com/1217041279024252			A
1	FALSE	FALSE	TRUE	[Name] я особисто вчора була в будинку опіки,то навіть ніхто не питав диплом опікуна.Була на пробному дні,але відмовилась бо оплата мізер а праця важка.	[Name] Ja osobiście byłam wczoraj w domu opieki i nikt nawet nie poprosił o dyplom opiekuna. Byłam na dniu próbnym, ale odmówiłam, bo wynagrodzenie jest skromne, a praca ciężka.							https://facebook.com/1217277365667310			A
1	FALSE	FALSE	TRUE	[Name] Якщо посада опікунки,а не прибиральниці в дому опіки,то зарплата з липня 2022 року має бути біля 4 000 зл..	[Name]Jeśli stanowisko opiekuna, a nie sprzątaczki w domu opieki, to wynagrodzenie od lipca 2022 r. powinno wynosić ok. 4 tys. zł.							https://facebook.com/1217304142331299			A
1	FALSE	FALSE	TRUE	На сьогоднішній день,2600 на руки,umowa o pracę.За нічні та святкові не доплачують.	Na dzień dzisiejszy 2600 w ręku, umowa o pracę.							https://facebook.com/1217304935664553			A
1	FALSE	FALSE	TRUE	[Name] Може і 4000 але пам'ятайте,що брутто і вам навіть 3000 нетто не вийде Моя знайома влаштовувалася в лікарню м/с і якісь доплати 600 і стаж 20 років і 4000 не виходить ніяк нетто А що з брутто ,воно не гріє і хліб за нього не купиш Тим паче,що з їхніми сьогоднішніми цінами навіть якби було 4000 нетто це просто ніщо Роботу треба на сьогодні шукати біля 8000 інакше не проживете	[Name] Może i 4000, ale pamiętaj, że brutto i nie dostaniesz nawet 3000 netto Moja znajoma dostała pracę w szpitalu jako pielęgniarka i jakieś dopłaty 600 i 20 lat doświadczenia i 4000 nie wychodzi netto A co z brutto, to nie grzeje i nie można za to kupić chleba Ponadto przy ich obecnych cenach, nawet gdyby było 4000 netto, to po prostu nic Praca na dzień dzisiejszy musisz szukać ok. 8000 inacze…							https://facebook.com/1217420925652954			A
1	FALSE	FALSE	TRUE	[Name] Польський сейм ще з липня 2022 року проголосував за підвищення ставок : для опікунок - більше 4 000 зл.,для медсестер - 4 000 - 5 000 злотих.Інша справа,що медзаклади не хочуть платити за новою тарифною сіткою.Цікаво,я ку роботу можна знайти для простого люду в Польщі за 8 000 злотих?	[Name] Sejm przegłosował podwyższenie stawek od lipca 2022 roku: dla opiekunów - ponad 4 tys. zł, dla pielęgniarek - 4-5 tys. zł. jaką pracę można znaleźć dla zwykłych ludzi w Polsce za 8000 zł?							https://facebook.com/1217454688982911			A
1	FALSE	FALSE	TRUE	[Name] І що з того 4000чи 5000 відніміть всі стягування і залишиться в кращому випадку на винайму кімнати,така є правда,і платити не хочуть,бо не хочуть і відділи вам запропонують найважчі Ото мені здається,що простий люд якраз у виграші,бо нема освіти,чи роботи по освіті і пішли працювати там де платять Так деякі мої знайомі зробили і мають не 5000 брутто Медицина завжди у всіх країнах мала жебр…	[Name] A co z tych 4000 czy 5000, odejmij wszystkie opłaty i zostanie co najwyżej na wynajęcie pokoju, taka jest prawda, a nie chcą płacić, bo nie chcą, a wydziały zaproponują ci najtrudniejsze Wydaje mi się, że zwykli ludzie są po prostu zwycięzcami,bo nie mają wykształcenia, ani pracy z wykształceniem, więc poszli do pracy, gdzie mają pensję Tak, niektórzy moi znajomi tak zrobili i nie mają 500…							https://facebook.com/1217480778980302			A
1	FALSE	FALSE	TRUE	[Name] це точно, бо літом навіть була тиждень на школенні опікуном, і зарплата була така 2600 і умова о праце.	[Name] ma rację, bo w lecie była nawet przez tydzień korepetytorem w szkole, a pensja wynosiła 2600 i warunki pracy były takie same.							https://facebook.com/1217839812277732			A
1	FALSE	FALSE	TRUE	[Name] В Кракові	[Name] w Krakowie							https://facebook.com/1217894752272238			A
1	FALSE	FALSE	TRUE	[Name] Є така посада,а опікунка навчається вже 1,5 роки	[Name] Jest takie stanowisko, a opiekun studiuje od 1,5 roku							https://facebook.com/1217895538938826			A
1	FALSE	TRUE	FALSE	Я так працюю pomoc pielęgniarki	Pracuję jak ta pomoc pielęgniarki							https://facebook.com/1217028812358832			A
1	FALSE	FALSE	TRUE	[Name] доброго дня)Як вам вдалося знайти роботу?	[Name] dzień dobry) Jak udało Ci się znaleźć pracę?							https://facebook.com/1217354428992937			A
1	FALSE	FALSE	TRUE	[Name] випадково	[Name] vipadkovo							https://facebook.com/1217367932324920			A
1	FALSE	FALSE	TRUE	[Name] рада за вас☺️А я нічого не можу знайти....	[Name] happy for you☺️A ja nie mogę nic znaleźć....							https://facebook.com/1217370585657988			A
1	FALSE	FALSE	TRUE	[Name] дякую, обов'язково знайдете,зато мені не помогли з документами	[Name] dzięki, znajdziesz, ale nie pomogli mi z dokumentami							https://facebook.com/1217377702323943			A
1	FALSE	FALSE	TRUE	[Name] а как вы устроились, ни подскажите? Я медсестра с Украины, подаю документы на дицизию, хотеда бы работать вот так, как вы. Живу в Гдыне	[Name], jak udało ci się zdobyć pracę? Jestem pielęgniarką z Ukrainy, staram się o wizę i chciałabym pracować tak jak Wy. Mieszkam w Gdyni.							https://facebook.com/1217520848976295			A
1	FALSE	FALSE	TRUE	[Name] в кожному місті різні умови	[Name] w każdym mieście inne warunki							https://facebook.com/1217655998962780			A
1	FALSE	FALSE	TRUE	[Name] Документи ,це ще найлегше,що є в м/с	[Name] Dokumenty to najprostsza rzecz w m/s							https://facebook.com/1218908105504236			A
1	FALSE	TRUE	FALSE	Я працювала медичним статистом поки чекала дицизію.	Czekając na dicision pracowałem jako statystyk medyczny.							https://facebook.com/1217318315663215			A
1	FALSE	TRUE	FALSE	Є посада керовнік мопов.	Istnieje możliwość położenia głowy mopsa.							https://facebook.com/1218154915579555			A
1	FALSE	FALSE	TRUE	Люба Люба в чому вона заключається?До брого дня)	Kochanie, kochanie, co to jest? Dzień dobry:)							https://facebook.com/1218155738912806			A
1	FALSE	FALSE	TRUE	[Name] Робота прибиральниці	[Name] Praca jako sprzątaczka							https://facebook.com/1218158545579192			A
1	FALSE	FALSE	TRUE	Салова	Salova							https://facebook.com/1218158622245851			A
1	FALSE	FALSE	TRUE	Люба Люба зрозуміла☺️	Darling Darling understands....							https://facebook.com/1218158902245823			A
1	FALSE	TRUE	FALSE	Tak	Tak							https://facebook.com/1222819835113063		2022-12-22	A
1	FALSE	TRUE	FALSE	Так можна працювати вже з децизією	Więc możesz już pracować z decyzją							https://facebook.com/1222823725112674		2022-12-22	A
groups/1033174347410947/permalink/12	TRUE	FALSE	FALSE	Dzień dobry.Krótkie CV. Lekarz: na Ukrainie posiadam 2 certyfikaty 1-chirurgia 2- USG STAŻ PRACY 26 LAT-CIĄGŁY.Pracował w multidyscyplinarnym szpitalu w [Location] jako chirurg urgent . KATEGORIA KWALIFIKACYJNA JEST NAJWYŻSZA. PROFNAVYKI: CHIRURGIA: wszystkie rodzaje interwencji chirurgicznych w ogólnej patologii urgentnej, a także jamy brzusznej i klatki piersiowej, z wyjątkiem laparoskopowych(w…	Dzień dobry.Krótkie CV. Lekarz: na Ukrainie posiadam 2 certyfikaty 1-chirurgia 2- USG STAŻ PRACY 26 LAT-CIĄGŁY.Pracował w multidyscyplinarnym szpitalu w [Location] jako chirurg urgent . KATEGORIA KWALIFIKACYJNA JEST NAJWYŻSZA. PROFNAVYKI: CHIRURGIA: wszystkie rodzaje interwencji chirurgicznych w ogólnej patologii urgentnej, a także jamy brzusznej i klatki piersiowej, z wyjątkiem laparoskopowych(w…		[]		0	0	2	https://m.facebook.com/groups/1033174347410947/permalink/1217453332316380/	0	2022-12-15 12:41:56	A
1	FALSE	TRUE	FALSE	Proszę o kontakt priv	Proszę o kontakt priv							https://facebook.com/1217555462306167			A
1	FALSE	TRUE	FALSE	Czy Pan nadal poszukuje pracy?	Czy Pan nadal poszukuje pracy?							https://facebook.com/1222821105112936		2022-12-22	A
groups/1033174347410947/permalink/12	TRUE	FALSE	FALSE	Вітаємо наших нових учасників: [Name], [Name], [Name], [Name], [Name], [Name], [Name], [Name]	Gratulujemy naszym nowym członkom: [Name], [Name], [Name], [Name], [Name], [Name], [Name], [Name]		[]		0	0	0	https://m.facebook.com/groups/1033174347410947/permalink/1222773328451047/	0	2022-12-22 08:51:12	A
groups/1033174347410947/permalink/12	TRUE	FALSE	FALSE	Powitajmy nowych członków naszej grupy: [Name]👍	Powitajmy nowych członków naszej grupy: [Name]👍		[]		0	0	0	https://m.facebook.com/groups/1033174347410947/permalink/1222282141833499/	0	2022-12-21 15:55:10	A
groups/1033174347410947/permalink/12	TRUE	FALSE	FALSE	Шукаєш роботу 👩🏻‍⚕️💊🩺? Ти ЛІКАР або МЕДСЕСТРА👨🏼‍⚕️можливо СТОМАТОЛОГ? Хочеш працювати в Познані🏥? тоді тобі до нас) Допоможемо з оформленням документів до MZ та Izby 📨 Cтавка та умови праці обговорюютьсяWięcej індивідуально💰 [phone number] [Name of employment Agency] [email address] https://t.me/+0kk9Md_FQjMzMWE0 https://www.facebook.com/profile.php?id=100087440298099	Szukasz pracy 👩🏻⚕️💊? Jesteś DOKTOREM lub PIELĘGNIARKĄ👨🏼⚕️ może DENTYSTĄ? Chcesz pracować w Poznaniu🏥 to zapraszamy do nas:) Pomożemy w załatwieniu formalności do MZ i Izby 📨 Stawka i warunki pracy są omawiane indywidualnie z Więcej💰 [phone number] [Name of employment Agency] [email address] https://t.me/+0kk9Md_FQjMzMWE0 https://www.facebook.com/profile.php?id=100087440298099	https://m.facebook.com/photo/view_full_size/?fbid=127813390143337&ref_component=mbasic_photo_permalink&ref_page=%2Fwap%2Fphoto.php&refid=13&_ft_=encrypted_tracking_data.0AY-D_XXooLQiQmysWLBC_OishqGtRWOC8DeTMRmg-DGvW6YvQk9RNt_BtPI2ZUcgvNHpN28Oak-rcmILE6EorNTiKVEpIwq54y5IdsOK4jeRNpgZIXvcfmnV4LzdCwv0yam3tutrGhxSKQSC6SnpQOn4rAjKIlMElYnLLWGIBlM89wYf2pKHnWqF4OtTH8pAeoLpYs_YeJ04MjeagnwTxl7mfwiERJZQfbrim…	['Może być zdjęciem przedstawiającym 1 osoba i tekst „NiceMed”']		3	0	0	https://m.facebook.com/groups/1033174347410947/permalink/1222052278523152/	3	2022-12-21 09:08:49	A
groups/1033174347410947/permalink/12	TRUE	FALSE	FALSE	Вітаємо наших нових учасників: [Name], [Name], [Name], [Name], [Name] [Name]	Gratulujemy naszym nowym członkom: [Name], [Name], [Name], [Name], [Name], [Name]		[]		0	0	0	https://m.facebook.com/groups/1033174347410947/permalink/1221977921863921/	0	2022-12-21 06:34:21	A
groups/1033174347410947/permalink/12	TRUE	FALSE	FALSE	Шукаємо в новий кабінет лікаря стоматолога ( Польща) За подробицями номер Вайбер:[number]	Szukamy nowego gabinetu stomatologicznego ( Polska) Dla szczegółów numer Viber: [number]		[]		1	0	2	https://m.facebook.com/groups/1033174347410947/permalink/1205756870152693/	1	2022-11-29 10:01:24	A
1	FALSE	TRUE	FALSE	А номер украинский 😁 Агенство?🤦	Czy numer ukraiński 😁 Agencja? 🤦							https://facebook.com/1205792010149179		2022-11-29	A
1	FALSE	FALSE	TRUE	[Name][phone number]	[Name] [phone number]							https://facebook.com/1208024589925921		2022-11-29	A
1	FALSE	FALSE	TRUE	[Name] номер перекладача на всякий випадок. То не є агенція!!!	Numer tłumacza [Name] na wszelki wypadek. To nie jest agencja!!!							https://facebook.com/1208024663259247		2022-11-29	A
1	FALSE	FALSE	TRUE	[Name] ні, перекладач україномовний.	[Name] nie jest, tłumacz jest ukraińskojęzyczny.							https://facebook.com/1208025179925862		2022-11-29	A
1	FALSE	TRUE	FALSE	Яке місто?	Które miasto?							https://facebook.com/1214233989304981			A
1	FALSE	FALSE	TRUE	[Name] [Location]	[Name] [Location]							https://facebook.com/1221708441890869		2022-12-22	A
groups/1033174347410947/permalink/12	TRUE	FALSE	FALSE	Вітаємо наших нових учасників: [Name], [Name], [Name], [Name], [Name]	Gratulujemy naszym nowym członkom: [Name], [Name], [Name], [Name], [Name]		[]		0	0	0	https://m.facebook.com/groups/1033174347410947/permalink/1221666408561739/	0	2022-12-20 19:50:21	A
groups/1033174347410947/permalink/12	TRUE	FALSE	FALSE	Доброго дня! Які документи подаються в ізбу? Вньоски і тому подібне?	Dzień dobry! Jakie dokumenty należy złożyć w chacie? Składki i tym podobne?		[]		2	0	13	https://m.facebook.com/groups/1033174347410947/permalink/1221265898601790/	2	2022-12-20 08:36:24	A
1	FALSE	TRUE	FALSE	Якщо маєте децизію з міністерства то ідете в ізбу там все скажуть.	Jeśli masz dekret z ministerstwa, to idź na chatę i wszystko ci powiedzą.							https://facebook.com/1221267391934974		2022-12-22	A
1	FALSE	TRUE	FALSE	Незрозуміло, на якій Ви підставі подаєте - маєте децізію міністра для варункового PWZ, закінчили навчання в ЕС, нострифікували український диплом?	Nie wiadomo na jakiej podstawie się ubiegasz - czy masz rozporządzenie ministra na PWZ w Warunkach, czy ukończyłeś studia w UE, czy nostryfikowałeś ukraiński dyplom?							https://facebook.com/1221267511934962		2022-12-22	A
1	FALSE	FALSE	TRUE	[Name] є децизія	[Name] is a decisión							https://facebook.com/1221267771934936		2022-12-22	A
1	FALSE	FALSE	TRUE	[Name] децизія, диплом, переклад диплому, паспорт; зразок вньоску дадуть в ізбі.	[Name] decisión, dyplom, tłumaczenie dyplomu, paszport; wzór wpisu będzie podany w ribie.							https://facebook.com/1221268551934858		2022-12-22	A
1	FALSE	FALSE	TRUE	[Name] дякую 🥰	[Name] dziękuję 🥰							https://facebook.com/1221268701934843		2022-12-22	A
1	FALSE	FALSE	TRUE	[Name] бажаю удачі!	[Name] życzę powodzenia!							https://facebook.com/1221269928601387		2022-12-22	A
1	FALSE	FALSE	TRUE	[Name] дякую 😊	[Name] dziękuję 😊							https://facebook.com/1221270075268039		2022-12-22	A
1	FALSE	FALSE	TRUE	[Name] , дицизія, диплом з додатком, їх переклад на польську мову присяжним перекладачем, книжка праці з перекладом, якщо є сертифікат спеціаліста, то ще і він і його переклад. Всіх цих документів ксерокопії+ 2 біометричні фото(як на паспорт чи песель). Складала на минулому тижні до Świętokrzyskiej izby lekarskiej.	[Name], dyplom, dyplom z załącznikiem, ich tłumaczenie na język polski przez tłumacza przysięgłego, książka pracy z tłumaczeniem, jeśli jest certyfikat specjalistyczny, to on i jego tłumaczenie. Kserokopie wszystkich tych dokumentów + 2 zdjęcia biometryczne (jak do paszportu lub paszportu). W zeszłym tygodniu wybrałem się do Świętokrzyskiej izby lekarskiej.							https://facebook.com/1221548801906833		2022-12-22	A
1	FALSE	FALSE	TRUE	[Name] + дуже важливо довідку про стан здоров'я, форму можна скачати на сторінці ізби. Заповнює цю форму лише lekarz medycyny pracy.	[Name] + świadectwo zdrowia jest bardzo ważne, formularz można pobrać na stronie domu. Formularz ten może wypełnić wyłącznie lekarz ubezpieczenia zdrowotnego.							https://facebook.com/1221549968573383		2022-12-22	A
1	FALSE	FALSE	TRUE	[Name] в ізбі пелегнярській ні трудової книжки, ні додатку до диплому, ні медичної довідки не вимагали. Але добре, що Ви нагадали про фото, фото потрібне.	[Name] w szpitalu na Pelegnyarskiej nie była wymagana ani książka pracy, ani suplement do dyplomu, ani zaświadczenie lekarskie. Ale dobrze, że przypomniałeś o zdjęciu, zdjęcie jest potrzebne.							https://facebook.com/1221551981906515		2022-12-22	A
1	FALSE	FALSE	TRUE	[Name] , W Izbie lekarskiej вимагають. В запиті не написано - питання від лікаря чи медичної сестри. Або я була неуважна.	[Name], W Izbie lekarskiej zapotrzebowanie. We wniosku nie ma informacji, czy pytanie pochodzi od lekarza, czy od pielęgniarki. Albo byłem nieuważny.							https://facebook.com/1221554315239615		2022-12-22	A
1	FALSE	FALSE	TRUE	[Name] так будемо мати більше інформації про всі адміністративні процедури ) кожний досвід цінний	[Name], więc będziemy mieli więcej informacji o wszystkich administracyjnych procedury) każde doświadczenie jest cenne							https://facebook.com/1221555531906160		2022-12-22	A
1	FALSE	TRUE	FALSE	[Name]	[Name]							https://facebook.com/1221342241927489		2022-12-22	A
groups/1033174347410947/permalink/11	TRUE	FALSE	FALSE	Доброго дня, планую виїзд до Польші,я лікар -стоматолог загального профілю 10 років стажу,і шукаю житло по програмі 40+. Планую працювати в польші з вивченням мови.шукаю роботу	Witam, planuję wyjazd do Polski, jestem dentystą ogólnym z 10-letnim doświadczeniem i szukam mieszkania w ramach programu 40+. Planuję pracę w Polsce z nauką języka.Szukam pracy		[]		0	0	5	https://m.facebook.com/groups/1033174347410947/permalink/1170935226968191/	0	2022-10-10 16:20:34	A
1	FALSE	TRUE	FALSE	Praca dla Lekarza DENTYSTY w [Location] który już ma PRAWO WYKONYWANIA ZAWODU LEKARZA DENTYSTY W POLSCE Prowadzimy profesjonalną i kompleksową opiekę dentystyczną dla całej rodziny. Mile widziane kilkuletnie doświadczenie,o raz znajomość języka Polskiego. Stawka ta warunki zatrudnienia będą ustalone z każdym indywidualnie. zainteresowane osoby proszę o kontakt [phone number] / [email address] htt…	Praca dla Lekarza DENTYSTY w [Location] który już ma PRAWO WYKONYWANIA ZAWODU LEKARZA DENTYSTY W POLSCE Prowadzimy profesjonalną i kompleksową opiekę dentystyczną dla całej rodziny. Mile widziane kilkuletnie doświadczenie,o raz znajomość języka Polskiego. Stawka ta warunki zatrudnienia będą ustalone z każdym indywidualnie. zainteresowane osoby proszę o kontakt [phone number] / [email address] htt…	https://t.me/lekazy						https://facebook.com/1171528186908895		2022-09-29	A
1	FALSE	TRUE	FALSE	Priv [Name]	Priv [Name]							https://facebook.com/1191554474906266		2022-10-29	A
1	FALSE	TRUE	FALSE	https://t.me/ +0kk9Md_FQjMzMWE 0	https://t.me/ +0kk9Md_FQjMzMWE 0	https://t.me/+0kk9Md_FQjMzMWE0						https://facebook.com/1192387081489672		2022-10-29	A
1	FALSE	TRUE	FALSE	Шукаю стоматологів з України в Польшу. Мене звати [Name], працюю на фірму [Name of the institution]. Доможемо з житлом. Оформленням Песель. Оформленням Карти Побиту. Курси польскої мови. Також, якщо виїзжаєте з родиною, то допоможемо з дитячим садком/школою. Оплата праці 10го числа. Заробітна плата залежить від досвіду роботи. Мін від 10000 зл. Мій номер телефону [phone number] Вайбер, телеграм […	Poszukuję stomatologów z Ukrainy do Polski. Mam na imię [Name], pracuję w firmie [Name of the institution]. Pomożemy z zakwaterowaniem. Rejestracja Pesel. Rejestracja karty pobytu. Kursy języka polskiego. Również w przypadku wyjazdu z rodziną, pomożemy w przedszkolu/szkole. Wynagrodzenie wypłacane jest 10 dnia miesiąca. Wynagrodzenie uzależnione od doświadczenia zawodowego. Min od 10000 zł. Mój n…							https://facebook.com/1218304438897936			A
1	FALSE	TRUE	FALSE	Доброго дня, а що за програма 40+ ?	Witam, na czym polega program 40+?							https://facebook.com/1221526968575683		2022-12-22	A
groups/1033174347410947/permalink/12	TRUE	FALSE	FALSE			https://m.facebook.com/photo/view_full_size/?fbid=864483098032245&ref_component=mbasic_photo_permalink&ref_page=%2Fwap%2Fphoto.php&refid=13&_ft_=encrypted_tracking_data.0AY9b6zqeGqkRDRacrAElllET1vnxaXexXMpPR9_qZ1HWYlJDqL0YnY0Kp9x8Yp8eo8y6S_7X7KVSX7rGw8XVXI6Yha_MnkhApOnylNVrOY6rCsZtup6-X6ERPymeL9nI17xKTIRMhhXuy-7MHd2l6LYrgyNyu-VKV9bT-pNTnH22VZWuVyIx3FVPccDen0EZrvYarKvepT10VxUrNRqJ05U43oGmx0eRcAZL9…	['Może być zdjęciem przedstawiającym tekst „напишу для вас CV (резюме) польською мовою TEPMIH виконання 1 день 1731628168 IVIBER +380632480568”']		1	0	1	https://m.facebook.com/groups/1033174347410947/permalink/1221334118594968/	1	2022-12-20 10:53:31	A
1	FALSE	TRUE	FALSE	+ Приват	+ Privat							https://facebook.com/1221381071923606		2022-12-22	A
groups/1033174347410947/permalink/12	TRUE	FALSE	FALSE	Вітаємо наших нових учасників: [Name], [Name]📚	Gratulujemy naszym nowym członkom: [Name], [Name]....		[]		0	0	0	https://m.facebook.com/groups/1033174347410947/permalink/1221349705260076/	0	2022-12-20 11:25:44	A
groups/1033174347410947/permalink/12	TRUE	FALSE	FALSE			https://m.facebook.com/photo/view_full_size/?fbid=849908716338403&ref_component=mbasic_photo_permalink&ref_page=%2Fwap%2Fphoto.php&refid=13&_ft_=encrypted_tracking_data.0AY-XEOi1K6kM_ppiBYQ6h5sEuedKgnWhNd6wHLvYJHRiDJDVcYETCsDWbc86AgRYEZi1P69owXO20SncgJOL8BGEsQHzIhxZXATgLLUXEnlodVqi_ct6ojRdnmgWTU0dTn7cv1o491W4gu8AilhTXD4JSWNu_G8__AlZJyyGAkyr27VqKA38JmpdB05Kbbuknv-UxW-9aNH7PacjNZkvsbPzWaczHFGhsk3Q-…	['Może być zdjęciem przedstawiającym co najmniej jedna osoba, w budynku i tekst']		1	0	2	https://m.facebook.com/groups/1033174347410947/permalink/1217559075639139/	1	2022-12-15 15:16:24	A
1	FALSE	TRUE	FALSE	Чи є вакансії для біологів	Czy są wolne miejsca dla biologów							https://facebook.com/1220518985343148		2022-12-22	A
1	FALSE	FALSE	TRUE	[Name] нажіль,біологів ми не працевлаштовуєм о	[Name] jest biologiem nie zatrudniamy о							https://facebook.com/1221250878603292		2022-12-22	A
groups/1033174347410947/permalink/12	TRUE	FALSE	FALSE	Вітаємо наших нових учасників: [Name]📚	Gratulujemy naszym nowym członkom: [Name]📚		[]		0	0	0	https://m.facebook.com/groups/1033174347410947/permalink/1220891058639274/	0	2022-12-19 20:14:15	A
groups/1033174347410947/permalink/12	TRUE	FALSE	FALSE	Вітаємо наших нових учасників: Катерина Ігорівна, [Name]📚	Gratulujemy naszym nowym członkom: Ekaterina Igorevna, [Name]📚		[]		2	0	0	https://m.facebook.com/groups/1033174347410947/permalink/1220792328649147/	2	2022-12-19 18:11:24	A
groups/1033174347410947/permalink/12	TRUE	FALSE	FALSE	👩🏼‍⚕️ РОДИННИЙ ЛІКАР/ ІНТЕРНІСТ/ LEKARZ RODZINNY ✅Офіційне працевлаштування за договором; 📢МІСЦЕ РОБОТИ • POLSKA / [Location] 💸ЗАРОБІТНА ПЛАТА від 4 000 до 15 000 zł/нетто (в залежності від досвіду,знанняWięcej мови та відвідувань пацієнтів); ✍🏼ВИМОГИ • диплом лікаря; • стаж роботи не менше 3 років за останні 5 років; • знання Польської мови; • водійські права для здійснення домашніх візитів до п…	👩🏼⚕️ DOKTOR RODZINNY / INTERNISTA / LEKARZ RODZINNY ✅Oficjalne zatrudnienie na umowę o pracę; 📢 MIEJSCE PRACY - POLSKA / [Location] 💸SALARY od 4 000 do 15 000 zł / netto (w zależności od doświadczenia, znajomości języka polskiego i wizyt pacjentów); ✍🏼 WYMAGANIA - dyplom medyczny; - co najmniej 3-letnie doświadczenie zawodowe w ciągu ostatnich 5 lat; - znajomość języka polskiego; - prawo jazdy w …	https://m.facebook.com/photo/view_full_size/?fbid=1345436986212313&ref_component=mbasic_photo_permalink&ref_page=%2Fwap%2Fphoto.php&refid=13&_ft_=encrypted_tracking_data.0AY8tx1IzMT9VRcm8qlauGUMHxo319DDMVP5V8x8ON0RF4PfGICso3SlC45RKaNwiWIJKIKj4B44wRxR9CtTIto4zSlfJvzZAnw9SwYLM4mBGoVYyA-KaOIgLv_dqejQqbVkxyn4V5mUsaBFlISAyrGEvqHlvhcKkOGPhq1MkASjcl_h8jDBHhgmMNJWqlgpqM9Wj1icIqB09VBngmvJidiDEYDqUR-LNU7yA…	['Może być zdjęciem przedstawiającym 1 osoba, zegarek na rękę i tekst „NiceMed”']		0	0	0	https://m.facebook.com/groups/1033174347410947/permalink/1220500278678352/	0	2022-12-19 09:44:33	A
groups/1033174347410947/permalink/12	TRUE	FALSE	FALSE	Вітаємо наших нових учасників: [Name]📚	Gratulujemy naszym nowym członkom: [Name]📚		[]		1	0	0	https://m.facebook.com/groups/1033174347410947/permalink/1220498028678577/	1	2022-12-19 09:39:40	A
groups/1033174347410947/permalink/12	TRUE	FALSE	FALSE	pomagam.pl/mpfna8 POMAGAM.PL Przyjaciół z Ukrainy | Pomagam.pl	pomagam.pl/mpfna8 POMAGAM.PL Przyjaciół z Ukrainy | Pomagam.pl		[]		1	0	0	https://m.facebook.com/groups/1033174347410947/permalink/1220186782043035/	1	2022-12-18 22:15:01	A
groups/1033174347410947/permalink/12	TRUE	FALSE	FALSE	Witam, jestem dentystą i szukam pracy. 20 lat doświadczenia. Mam decyzję.	Witam, jestem dentystą i szukam pracy. 20 lat doświadczenia. Mam decyzję.		[]		0	0	3	https://m.facebook.com/groups/1033174347410947/permalink/1217859885609058/	0	2022-12-15 22:41:54	A
1	FALSE	TRUE	FALSE	W jakim rejonie Polski poszukuje Pan pracy?	W jakim rejonie Polski poszukuje Pan pracy?							https://facebook.com/1218285068899873			A
1	FALSE	TRUE	FALSE	Шукаю стоматологів з України в Польшу. Мене звати [Name], працюю на фірму [Name of the institution]. Доможемо з житлом. Оформленням Песель. Оформленням Карти Побиту. Курси польскої мови. Також, якщо виїзжаєте з родиною, то допоможемо з дитячим садком/школою. Оплата праці 10го числа. Заробітна плата залежить від досвіду роботи. Мін від 10000 зл. Мій номер телефону [phone number] Вайбер, телеграм […	Poszukuję stomatologów z Ukrainy do Polski. Mam na imię [Name], pracuję w firmie [Name of the institution]. Pomożemy z zakwaterowaniem. Rejestracja Pesel. Rejestracja karty pobytu. Kursy języka polskiego. Również w przypadku wyjazdu z rodziną, pomożemy w przedszkolu/szkole. Wynagrodzenie wypłacane jest 10 dnia miesiąca. Wynagrodzenie uzależnione od doświadczenia zawodowego. Min od 10000 zł. Mój n…							https://facebook.com/1218305078897872			A
1	FALSE	TRUE	FALSE	Zapraszam do [Name of the institution] w [Location], proszę o kontakt	Zapraszam do [Name of the institution] w [Location], proszę o kontakt							https://facebook.com/1219901768738203			A
groups/1033174347410947/permalink/12	TRUE	FALSE	FALSE	Всім привіт ✋👋 Підскажіть будь ласка, який перелік документів маю скласти, щоб надіслати до Міністерства Здоров'я в Польщі, щоб отримати згоду на працю медсестри / акушерки ?🙏 Або надайте сайт, де можна це почитати 🙂	Witam wszystkich ✋👋 Czy mogłabyś mi powiedzieć, jaką listę dokumentów muszę wysłać do Ministerstwa Zdrowia w Polsce, aby uzyskać pozwolenie na pracę dla pielęgniarki/położnej 🙏 Albo podać stronę, na której mogę to przeczytać 🙂 .		[]		3	1	4	https://m.facebook.com/groups/1033174347410947/permalink/1217830372278676/	3	2022-12-15 21:46:57	A
1	FALSE	TRUE	FALSE	https:// medmobilitypolan d.com/uk/ pielegniarki-i-p olozne-ua	https:// medmobilitypolan d.com/uk/ pielegniarki-i-p olozne-ua	https://medmobilitypoland.com/uk/pielegniarki-i-polozne-ua						https://facebook.com/1217836842278029			A
1	FALSE	TRUE	FALSE	Сайт " Українські медсестри в Польщі".	Strona internetowa "Ukraińskie pielęgniarki w Polsce".							https://facebook.com/1217855098942870			A
1	FALSE	TRUE	FALSE	[Name]	[Name]							https://facebook.com/1217855352276178			A
1	FALSE	TRUE	FALSE	Теж цікавить	Zainteresowani są również							https://facebook.com/1219585248769855			A
groups/1033174347410947/permalink/12	TRUE	FALSE	FALSE	Witamy naszych nowych członków: [Name]📚	Witamy naszych nowych członków: [Name]📚		[]		0	0	0	https://m.facebook.com/groups/1033174347410947/permalink/1219484555446591/	0	2022-12-17 23:46:05	A
groups/1033174347410947/permalink/12	TRUE	FALSE	FALSE	Вітаємо наших нових учасників: [Name]📚	Gratulujemy naszym nowym członkom: [Name]📚.		[]		0	0	0	https://m.facebook.com/groups/1033174347410947/permalink/1219460885448958/	0	2022-12-17 22:46:57	A
groups/1033174347410947/permalink/12	TRUE	FALSE	FALSE	Вітаємо наших нових учасників: [Name]📚	Gratulujemy naszym nowym członkom: [Name]📚.		[]		2	0	3	https://m.facebook.com/groups/1033174347410947/permalink/1218517958876584/	2	2022-12-16 17:41:19	A
1	FALSE	TRUE	FALSE	Дякую. Вітаю! ❤️	Dziękuję. Gratulacje! ❤️							https://facebook.com/1218535375541509			A
1	FALSE	TRUE	FALSE	[Name]	[Name]							https://facebook.com/1219273312134382			A
1	FALSE	TRUE	FALSE	[Name]	[Name]	https://media2.giphy.com/media/YT7YvmsGKNEzEwJlfN/giphy.gif?kid=be302117&ct=s						https://facebook.com/1219273428801037			A
groups/1033174347410947/permalink/12	TRUE	FALSE	FALSE	Вітаємо наших нових учасників: [Name]📚	Gratulujemy naszym nowym członkom: [Name]📚		[]		0	0	0	https://m.facebook.com/groups/1033174347410947/permalink/1218696525525394/	0	2022-12-16 23:16:15	A
groups/1033174347410947/permalink/12	TRUE	FALSE	FALSE	Шукаю стоматологів з України в Польшу. Мене звати [Name], працюю на фірму [Name of the institution]. Доможемо з житлом. Оформленням Песель. Оформленням Карти Побиту. Курси польскої мови. Також, якщо виїзжаєте з родиною, то допоможемо з дитячим садком/школою. Оплата праці 10го числа. Заробітна плата залежить від досвіду роботи. Мін від 10000 зл. Мій номер телефону [phone number] Вайбер, телеграм […	Poszukuję stomatologów z Ukrainy do Polski. Mam na imię [Name], pracuję w firmie [Name of the institution]. Pomożemy z zakwaterowaniem. Rejestracja Pesel. Rejestracja karty pobytu. Kursy języka polskiego. Również w przypadku wyjazdu z rodziną, pomożemy w przedszkolu/szkole. Wynagrodzenie wypłacane jest 10 dnia miesiąca. Wynagrodzenie uzależnione od doświadczenia zawodowego. Min od 10000 zł. Mój n…		[]		4	0	10	https://m.facebook.com/groups/1033174347410947/permalink/1218304582231255/	4	2022-12-16 12:30:17	A
1	FALSE	TRUE	FALSE	Яке місто?	Które miasto?							https://facebook.com/1218482342213479			A
1	FALSE	FALSE	TRUE	[Name] Піла	[Name] Piła							https://facebook.com/1218487808879599			A
1	FALSE	TRUE	FALSE	Місто	Miasto							https://facebook.com/1218487205546326			A
1	FALSE	FALSE	TRUE	[Name] Великодная Піла	[Name] Piła Wielkanocna							https://facebook.com/1218487585546288			A
1	FALSE	TRUE	FALSE	[Name], а в Лодзі немає такої роботи для стоматолога?	[Name] czy w Łodzi nie ma takiej pracy dla stomatologa?							https://facebook.com/1218615485533498			A
1	FALSE	FALSE	TRUE	[Name] на жаль ні	[Name] niestety nie							https://facebook.com/1218623608866019			A
1	FALSE	TRUE	FALSE	Доброго дня, яке місто?	Witam, jakie miasto?							https://facebook.com/1218624335532613			A
1	FALSE	FALSE	TRUE	[Name] Піла	[Name] Piła							https://facebook.com/1218670135528033			A
1	FALSE	FALSE	TRUE	[Name] Яке воєводство? Які умови праці, пррпозиції, оплата?	[Name] Jak wygląda województwo? Jakie są warunki pracy, oferty, wynagrodzenie?							https://facebook.com/1218676298860750			A
1	FALSE	FALSE	TRUE	[Name] в особисті повідомлення	[Name] w wiadomościach osobistych							https://facebook.com/1218676498860730			A
groups/1033174347410947/permalink/12	TRUE	FALSE	FALSE	Szpital w [Location] podejmie współpracę z CHIRURGIEM OGÓLNYM również spoza UE - specjalista lub rezydent - praca na oddziale chirurgii ogólnej, bloku operacyjnym, na… Więcej Izbie Przyjęć oraz w poradni chirurgii ogólnej - wynagrodzenie: od 150 zł/h ( do negocjacji) Po więcej szczegółów zapraszam do kontaktu: 📞 [phone number] ✉ [email address] #zachodniopomorskie #pracadlalekarzy #pracawmedycyni…	Szpital w [Location] podejmie współpracę z CHIRURGIEM OGÓLNYM również spoza UE - specjalista lub rezydent - praca na oddziale chirurgii ogólnej, bloku operacyjnym, na… Więcej Izbie Przyjęć oraz w poradni chirurgii ogólnej - wynagrodzenie: od 150 zł/h ( do negocjacji) Po więcej szczegółów zapraszam do kontaktu: 📞 [phone number] ✉ [email address] #zachodniopomorskie #pracadlalekarzy #pracawmedycyni…	https://m.facebook.com/photo/view_full_size/?fbid=146509534812222&ref_component=mbasic_photo_permalink&ref_page=%2Fwap%2Fphoto.php&refid=13&_ft_=encrypted_tracking_data.0AY_xxyZlCr0vWL-Cc_hoWVyig1H0U6xk5wiS_uJAwuacpaWmr2VP4XIoMplcn0cnautKfgCmQCkY5YU4SjlXKZhlyJ1p5LSmKnvXA-Vi1z2K4_V4kdA6N0ohQPIeJlSqlrR8ODZXJ88rSjKlec5vQBNTZ4iRLIGR0SBGKrjOrrfAH5rVPfVwT4PBqt13aK6Jk9NvAEFlFTH2545BqLXzuAc5vWGrH9E0ZbYab…	['Może być zdjęciem przedstawiającym 1 osoba i tekst „med-jobs HR PYRZYCE CHIRURG OGOLNY OD 150 ZŁ/H”']		5	0	1	https://m.facebook.com/groups/1033174347410947/permalink/1201361390592241/	5	2022-11-22 13:50:49	A
1	FALSE	TRUE	FALSE	Up	W górę							https://facebook.com/1218333105561736			A
groups/1033174347410947/permalink/11	TRUE	FALSE	FALSE	Szpital w [Location] podejmie współpracę z CHIRURGIEM OGÓLNYM również spoza UE - specjalista lub rezydent - praca na oddziale chirurgii ogólnej, bloku operacyjnym, na… Więcej Izbie Przyjęć oraz w poradni chirurgii ogólnej - wynagrodzenie: od 150 zł/h ( do negocjacji) Po więcej szczegółów zapraszam do kontaktu: 📞 [phone number] ✉ [email address] #zachodniopomorskie #pracadlalekarzy #chirurgogólny …	Szpital w [Location] podejmie współpracę z CHIRURGIEM OGÓLNYM również spoza UE - specjalista lub rezydent - praca na oddziale chirurgii ogólnej, bloku operacyjnym, na… Więcej Izbie Przyjęć oraz w poradni chirurgii ogólnej - wynagrodzenie: od 150 zł/h ( do negocjacji) Po więcej szczegółów zapraszam do kontaktu: 📞 [phone number] ✉ [email address] #zachodniopomorskie #pracadlalekarzy #chirurgogólny …	https://m.facebook.com/photo/view_full_size/?fbid=132660552863787&ref_component=mbasic_photo_permalink&ref_page=%2Fwap%2Fphoto.php&refid=13&_ft_=encrypted_tracking_data.0AY-L32huQRydpSoycY4thaiITycfeEwiVH_d1oTWrOdp4A4MnHci8zn9bs_YRE8DImuQCrQXESwn02zOGze0I37e7gBDipTN9mVlJryU1RZfea0YPooWkezG_OgcYyhcs25kJhGJh4TxPpsc5FbPBL3WN0GEh_I7CBrGqIq76NR5Xx0URJTXNnC_7x1fn12yFgEQp6RC3qpGVBYDES4btvl2G1nv1KIZVimVp…	['Może być zdjęciem przedstawiającym 1 osoba i tekst „med-jobs HR PYRZYCE CHIRURG OGOLNY OD 150 ZŁ/ Î 生”']		4	0	2	https://m.facebook.com/groups/1033174347410947/permalink/1165982467463467/	4	2022-10-04 10:45:46	A
1	FALSE	TRUE	FALSE	Up	Do góry							https://facebook.com/1196347511093629		2022-11-29	A
1	FALSE	TRUE	FALSE	Up	Do góry							https://facebook.com/1218332268895153			A
groups/1033174347410947/permalink/12	TRUE	FALSE	FALSE	Witamy nowych członków: [Name], [Name]📚	Witamy nowych członków: [Name], [Name]📚		[]		1	0	0	https://m.facebook.com/groups/1033174347410947/permalink/1218328158895564/	1	2022-12-16 13:06:55	A
groups/1033174347410947/permalink/12	TRUE	FALSE	FALSE	Привіт Шукаю лікарів для роботи в місті Перемишль	Witam Poszukuje lekarzy do pracy w Przemyślu		[]		3	2	15	https://m.facebook.com/groups/1033174347410947/permalink/1215290032532710/	3	2022-12-12 19:00:47	A
1	FALSE	TRUE	FALSE	Нарколога в відділення?	Narkoza do oddziału?							https://facebook.com/1215332965861750			A
1	FALSE	TRUE	FALSE	А медсестри ?	A pielęgniarki?							https://facebook.com/1215342535860793			A
1	FALSE	TRUE	FALSE	Медсестра зі стажем. Яка заробітна плата, дозвіл робите?	Jestem pielęgniarką z doświadczeniem. Jaka jest twoja pensja, czy masz pozwolenie?							https://facebook.com/1215355035859543			A
1	FALSE	FALSE	TRUE	[Name] запрошую в приватні	[Name] zaprasza na prywatne							https://facebook.com/1215389095856137			A
1	FALSE	TRUE	FALSE	А медсестри? Медсестра анестезіології, 15років стажу	A pielęgniarki? Pielęgniarka anestezjologiczna, 15 lat doświadczenia.							https://facebook.com/1215376265857420			A
1	FALSE	FALSE	TRUE	[Name] маєте вже рішення МОЗ?	[Name], czy ma już Pani decyzję Ministerstwa Zdrowia?							https://facebook.com/1215388755856171			A
1	FALSE	FALSE	TRUE	[Name] нажаль ні	[Name] niestety nie							https://facebook.com/1215391645855882			A
1	FALSE	FALSE	TRUE	[Name] чому?	[Name] co?							https://facebook.com/1215392719189108			A
1	FALSE	FALSE	TRUE	[Name] дізналася, що не всі документи зробила, що відправляти, в мене нюанси зі зміною прізвища, то треба й те свідоцтво тлумачити	[Name] dowiedziała się, że nie zrobiła wszystkich dokumentów, co wysłać, mam niuanse ze zmianą nazwiska, więc muszę zinterpretować to zaświadczenie							https://facebook.com/1215649395830107			A
1	FALSE	TRUE	FALSE	Стаматологі потрібні?	Czy potrzebni są stomatolodzy?							https://facebook.com/1215401082521605			A
1	FALSE	TRUE	FALSE	Гастроентеролог а потребуєте?	Gastroenterolog a ty potrzebujesz?							https://facebook.com/1215438909184489			A
1	FALSE	TRUE	FALSE	Стоматолог з децизією МЗ?	Dentysta z dekretem Ministerstwa Zdrowia?							https://facebook.com/1215539255841121			A
1	FALSE	TRUE	FALSE	Медсестер не потрібно?	Nie potrzeba pielęgniarek?							https://facebook.com/1216937592367954			A
1	FALSE	FALSE	TRUE	Pielęgniarki potrzebne	Pielęgniarki potrzebne							https://facebook.com/1216949735700073			A
1	FALSE	TRUE	FALSE	Гінеколог з досвідом потрібен?	Potrzebujesz ginekologa z doświadczeniem?							https://facebook.com/1218286025566444			A
groups/1033174347410947/permalink/12	TRUE	FALSE	FALSE	Вітаємо наших нових учасників: [Name]📚	Gratulujemy naszym nowym członkom: [Name]📚.		[]		0	0	0	https://m.facebook.com/groups/1033174347410947/permalink/1217886538939726/	0	2022-12-15 23:37:18	A
groups/1033174347410947/permalink/12	TRUE	FALSE	FALSE	Пожалуйста дайте реальный номер тел Минестерства здравоохранения .	Proszę podać prawdziwy numer telefonu do Ministerstwa Zdrowia .		[]		1	0	4	https://m.facebook.com/groups/1033174347410947/permalink/1217578848970495/	1	2022-12-15 15:44:05	A
1	FALSE	TRUE	FALSE	[Name]	[Name]							https://facebook.com/1217594212302292			A
1	FALSE	FALSE	TRUE	[Name] дякую велике	[Name] dziękuję bardzo							https://facebook.com/1217684708959909			A
1	FALSE	TRUE	FALSE	Реальний,ви мали в документах свій послати і вам подзвонять В них таких як ви,більше як достатньо,не забувайте ще є інші країни,що йдуть позачергово	Real, musiałeś wysłać swoje dokumenty i oni zadzwonią do ciebie Mają więcej niż wystarczająco dużo ludzi takich jak ty, nie zapominaj, że są inne kraje, które wychodzą z kolei							https://facebook.com/1217600525634994			A
1	FALSE	FALSE	TRUE	[Name] чого ви так?не завжди дзвонять,про себе треба нагадувати.	[Name] dlaczego jesteś taka? Nie zawsze dzwonią, trzeba przypominać o sobie.							https://facebook.com/1217786412283072			A
groups/1033174347410947/permalink/12	TRUE	FALSE	FALSE	Вітаємо наших нових учасників: [Name]📚	Gratulujemy naszym nowym członkom: [Name]📚.		[]		0	0	0	https://m.facebook.com/groups/1033174347410947/permalink/1217771155617931/	0	2022-12-15 19:59:37	A
groups/1033174347410947/permalink/12	TRUE	FALSE	FALSE				[]		0	0	0	https://m.facebook.com/groups/1033174347410947/permalink/1217561605638886/	0	2022-12-15 15:19:31	A
groups/1033174347410947/permalink/12	TRUE	FALSE	FALSE	Шукаємо лікарів та медсестер на роботу в місто Перемишль	Poszukujemy lekarzy i pielęgniarek do pracy w Przemyślu		[]		3	0	3	https://m.facebook.com/groups/1033174347410947/permalink/1215314609196919/	3	2022-12-12 19:47:07	A
1	FALSE	TRUE	FALSE	Дерматовенероло г потрiбний?	Dermatovenerolo potrzebnych?							https://facebook.com/1215321072529606			A
1	FALSE	FALSE	TRUE	[Name]	[Name]							https://facebook.com/1215327975862249			A
1	FALSE	FALSE	TRUE	[Name] Маю повний пакет документiв з присяжним переводом на польку мову.	[Name] Mam pełen pakiet dokumentów z tłumaczeniem przysięgłym na język polski.							https://facebook.com/1215358805859166			A
1	FALSE	FALSE	TRUE	[Name] kiedy możemy się skontaktować?	[Name] kiedy możemy się skontaktować?							https://facebook.com/1216037402457973			A
1	FALSE	TRUE	FALSE	Медсестри потрібні в які конкретно медичні установи чи приватні медзаклади Пшемисля,де вони знаходяться?Час то буваю в Пшемислю разом із іншими медсестрами зі Львова,місто добре знаю.Чи потрібно вже мати дозвіл із Міністерства Здоров'я Польщі,чи фірма допомагає виробити потрібні для праці документи?🤔	Pielęgniarki są potrzebne w jakich konkretnie placówkach medycznych lub prywatnych placówkach medycznych w Przemyślu, gdzie się one znajdują? Odwiedzam Przemyśl wraz z innymi pielęgniarkami ze Lwowa, znam dobrze to miasto. Czy muszę już mieć pozwolenie z Ministerstwa Zdrowia RP, czy firma pomaga w opracowaniu niezbędnych dokumentów do pracy?							https://facebook.com/1216955285699518			A
1	FALSE	FALSE	TRUE	[Name] pomagamy we wszystkich sprawach	[Name] pomagamy we wszystkich sprawach							https://facebook.com/1217002505694796			A
1	FALSE	TRUE	FALSE	Pryw	Pryw							https://facebook.com/1217406888987691			A
groups/1033174347410947/permalink/12	TRUE	FALSE	FALSE	Шукаєш роботу 👩🏻‍⚕️💊🩺? Ти ЛІКАР або МЕДСЕСТРА👨🏼‍⚕️можливо СТОМАТОЛОГ? Хочеш працювати в Познані🏥? тоді тобі до нас) Допоможемо з оформленням документів до MZ та Izby 📨 Cтавка та умови праці обговорюютьсяWięcej індивідуально💰 [phone number] [name of employment Agency] [email address] https://t.me/+0kk9Md_FQjMzMWE0 https://www.facebook.com/profile.php?id=100087440298099	Szukasz pracy 👩🏻⚕️💊? Jesteś DOKTOREM lub PIELĘGNIARKĄ👨🏼⚕️ może DENTYSTĄ? Chcesz pracować w Poznaniu🏥 to zapraszamy do nas:) Pomożemy w załatwieniu formalności do MZ i Izby 📨 Stawka i warunki pracy są omawiane indywidualnie z Więcej💰 [phone number] [name of employment Agency] [email address] https://t.me/+0kk9Md_FQjMzMWE0 https://www.facebook.com/profile.php?id=100087440298099	https://m.facebook.com/photo/view_full_size/?fbid=125773010347375&ref_component=mbasic_photo_permalink&ref_page=%2Fwap%2Fphoto.php&refid=13&_ft_=encrypted_tracking_data.0AY8Fs7y98i_AbeNTA2YfHs6i-up8FO0deQ5LaDtzSc_QddjmYtCcw3xz5-EokJSGxfpZ6f9F4ysp-CyQ-KCaKJUb-Af97dNgtUx0aG2mPgaM7HYG6dsOHLk2oUubHi96a3k3dNyh3HkLy0Y72uj5pIwWhBK16HanqxfnnhxyifviaiG1FThOs46aeAbl5l-oTPb3uxvJxh3Un1_2Uq6QcPv91wKyIcW0i-jW_…	['Może być zdjęciem przedstawiającym 1 osoba i tekst „NiceMed”']		3	0	0	https://m.facebook.com/groups/1033174347410947/permalink/1217394685655578/	3	2022-12-15 10:54:46	A
groups/1033174347410947/permalink/12	TRUE	FALSE	FALSE	Добрий вечір. Хто подавав документи в міністерство, яку довідку про несудимість ви подали. Мені подзвонили і сказали що має бути довідка про професійну несудимість. А у мене просто довідка МВС України про те що я немаю судимості (тобто ніякої) і в розшуку не перебуваю . Я чогось не розумію 🤔	Dobry wieczór. Kto składał dokumenty do ministerstwa, jakie zaświadczenie o niekaralności złożył? Zadzwonili do mnie i powiedzieli, że powinienem mieć zaświadczenie o niekaralności zawodowej. A ja właśnie mam zaświadczenie z MSW Ukrainy, że nie mam przeszłości kryminalnej (czyli żadnej) i nie jestem poszukiwany. Nie rozumiem czegoś 🤔		[]		1	0	24	https://m.facebook.com/groups/1033174347410947/permalink/1215335275861519/	1	2022-12-12 20:28:11	A
1	FALSE	TRUE	FALSE	Думаю всі з МВС отримували довідку, а де ж про професійну діяльність взяти?	Chyba każdy z MSWiA otrzymał certyfikat, ale gdzie zdobyć certyfikat aktywności zawodowej?							https://facebook.com/1215337859194594			A
1	FALSE	FALSE	TRUE	[Name] Ось і я про те?Але навіщо якщо несудима то зрозуміло що по професії теж.	[Name] O tym właśnie mówię, ale dlaczego jeśli nie jest skazana, to wiadomo, że z zawodu też.							https://facebook.com/1215340032527710			A
1	FALSE	TRUE	FALSE	Вот такую справку брала в Варшаве,в течении 15 минут	Takie świadectwo odebrałem w Warszawie, w ciągu 15 minut.							https://facebook.com/1215338789194501			A
1	FALSE	FALSE	TRUE	[Name] а де брали?	[Name] gdzie ją dostałaś?							https://facebook.com/1215353405859706			A
1	FALSE	FALSE	TRUE	[Name of the institution] [location] Время работы: poniedziałek: 8.00 — 18.00 wtorek — piątek: 8.15 — 16.00	[Name of the institution] [location] Время работы: poniedziałek: 8.00 — 18.00 wtorek — piątek: 8.15 — 16.00							https://facebook.com/1215354602526253			A
1	FALSE	FALSE	TRUE	[Name] дякую	[Name] dziękuję							https://facebook.com/1215362152525498			A
1	FALSE	FALSE	TRUE	[Name] Довідка про несудимість в професійній діяльності має бути видана Україною. Якщо неможливо її дістати то пишеться заява , про не можливість її отримати через військові дії. А ця довідка що у вас це для чого ?	[Name] Zaświadczenie o niekaralności w działalności zawodowej musi być wydane przez Ukrainę. W przypadku niemożności jej uzyskania pisze się oświadczenie o niemożności jej uzyskania z powodu działań wojennych. A ten certyfikat, do czego jest potrzebny?							https://facebook.com/1215372132524500			A
1	FALSE	FALSE	TRUE	[Name] для Министерства Здоровья	[Name] dla Ministerstwa Zdrowia							https://facebook.com/1215374192524294			A
1	FALSE	FALSE	TRUE	[Name] а який зміст не можу зрозуміти,про що вона	[Name] i co to znaczy nie mogę zrozumieć o czym ona mówi							https://facebook.com/1215376145857432			A
1	FALSE	TRUE	FALSE	[Name of the institution] [location] Время работы: poniedziałek: 8.00 — 18.00 wtorek — piątek: 8.15 — 16.00	[Name of the institution] [location] Время работы: poniedziałek: 8.00 — 18.00 wtorek — piątek: 8.15 — 16.00							https://facebook.com/1215339589194421			A
1	FALSE	FALSE	TRUE	[Name] туда ехать надо?	[Name] czy trzeba tam iść?							https://facebook.com/1216893965705650			A
1	FALSE	FALSE	TRUE	[Name] конечно!	[Name] oczywiście!							https://facebook.com/1217036155691431			A
1	FALSE	FALSE	TRUE	Спасибо	Dziękuję.							https://facebook.com/1217226589005721			A
1	FALSE	TRUE	FALSE	Послухаю...	Posłucham.							https://facebook.com/1215367035858343			A
1	FALSE	TRUE	FALSE	Була та сама відповідь, що маю подати довідку, але відповіла, що через війну немає змоги таку довідку надати, чекаємо далі...	Otrzymałam taką samą odpowiedź, że muszę złożyć zaświadczenie, ale powiedziała, że z powodu wojny nie mogą dostarczyć takiego zaświadczenia, więc czekamy...							https://facebook.com/1215379992523714			A
1	FALSE	FALSE	TRUE	[Name] І що не дали вам дозвіл через це?	[Name] I że z tego powodu nie otrzymaliście pozwolenia?							https://facebook.com/1215381579190222			A
1	FALSE	FALSE	TRUE	[Name] ще ні	[Name] nie został jeszcze dodany							https://facebook.com/1215381892523524			A
1	FALSE	FALSE	TRUE	А скіки часу вже пройшло?	A ile czasu upłynęło?							https://facebook.com/1215382495856797			A
1	FALSE	FALSE	TRUE	[Name] подали документи ще в червні, а відповідь за довідку була десь на початку грудня, надали їм відповідь, зараз знову чекаю	[Name] złożyła dokumenty jeszcze w czerwcu, a odpowiedź na certyfikat była gdzieś na początku grudnia, dali im odpowiedź, teraz znowu czekam							https://facebook.com/1215383705856676			A
1	FALSE	FALSE	TRUE	[Name] Дякую за інформацію🤗	[Name] Dziękuję za informację🤗							https://facebook.com/1215384075856639			A
1	FALSE	TRUE	FALSE	На сайті Мз є приклад заяви про відсутність судимості, можете її написати або робите переклад витягу. https:// vytiah.mvs.gov.u a/app/landing	Na stronie Ministerstwa Zdrowia jest przykład oświadczenia o niekaralności, można je napisać lub zrobić tłumaczenie wypisu. https:// vytiah.mvs.gov.u a/app/landing	https://vytiah.mvs.gov.ua/app/landing						https://facebook.com/1215414815853565			A
1	FALSE	FALSE	TRUE	[Name] Дякую🤗,але я таку маю і їм це не підходить😣Це має бути довідка про професійну несудимість .Хоча якщо людина немає судимості той очевидно що професійної теж немає🤢	[Name] Dziękuję🤗, ale ja mam takie i im nie pasuje😣 Powinno być zaświadczenie o niekaralności zawodowej. Chociaż jeśli osoba nie ma zaświadczenia o niekaralności, to oczywiste jest, że nie ma też zawodowej🤢.							https://facebook.com/1215631112498602			A
1	FALSE	FALSE	TRUE	[Name] я писала тільки заяву,що не маю судимості,їм підішло	[Name], napisałam tylko oświadczenie, że nie jestem karana, to im pasowało							https://facebook.com/1215705205824526			A
1	FALSE	TRUE	FALSE	Доброго дня.Це дуже жалежить від інспектора який вас провадить(напри клад я досилала просту копію паспорта,а мій знайомий висилав завірену нотаріусом).На рахунок довідки про несудимість я знайшла в інтернеті зразок,його видрукувала і підписала дата і підпис.	Witam. Jest to bardzo przykre ze strony inspektora prowadzącego (np. Ja np. wysłałam zwykłą kopię paszportu, a koleżanka wysłała notarialnie potwierdzoną. Co do zaświadczenia o niekaralności, to znalazłam wzór w internecie, wydrukowałam go i podpisałam datą i podpisem.							https://facebook.com/1215688555826191			A
groups/1033174347410947/permalink/12	TRUE	FALSE	FALSE	Вітаємо наших нових учасників: [Name]📚	Gratulujemy naszym nowym członkom: [Name]📚.		[]		1	0	0	https://m.facebook.com/groups/1033174347410947/permalink/1216982742363439/	1	2022-12-14 20:38:38	A
groups/1033174347410947/permalink/12	TRUE	FALSE	FALSE	Доброго дня, підкажіть перелік документів для лікаря для підтвердження документів в Польщі, будь ласка.	Witam, proszę o podanie listy dokumentów dla lekarza do potwierdzenia dokumentów w Polsce.		[]		1	1	2	https://m.facebook.com/groups/1033174347410947/permalink/1215721299156250/	1	2022-12-13 09:06:36	A
1	FALSE	TRUE	FALSE	https://t.me/ pomoclekarzamua	https://t.me/ pomoclekarzamua	https://t.me/pomoclekarzamua						https://facebook.com/1215756259152754			A
1	FALSE	TRUE	FALSE	https:// www.gov.pl/web/ zdrowie/ praca-dla-person elu-med-z-ukrai ny-ua	https:// www.gov.pl/web/ zdrowie/ praca-dla-person elu-med-z-ukrai ny-ua	https://www.gov.pl/web/zdrowie/praca-dla-personelu-med-z-ukrainy-ua						https://facebook.com/1216301492431564			A
groups/1033174347410947/permalink/12	TRUE	FALSE	FALSE	Вітаємо наших нових учасників:📚 [Name]	Gratulujemy naszym nowym członkom:📚 [Name]		[]		0	0	0	https://m.facebook.com/groups/1033174347410947/permalink/1215998392461874/	0	2022-12-13 16:15:58	A
groups/1033174347410947/permalink/12	TRUE	FALSE	FALSE	Вітаємо наших нових учасників: [Name]📚	Gratulujemy naszym nowym członkom: [Name]📚.		[]		1	0	1	https://m.facebook.com/groups/1033174347410947/permalink/1215824959145884/	1	2022-12-13 12:14:23	A
1	FALSE	TRUE	FALSE	Дякую!	Dziękuję!							https://facebook.com/1215831305811916			A
groups/1033174347410947/permalink/12	TRUE	FALSE	FALSE	Witamy naszych nowych członków: [Name]📚	Witamy naszych nowych członków: [Name]📚		[]		0	0	0	https://m.facebook.com/groups/1033174347410947/permalink/1215733275821719/	0	2022-12-13 09:30:14	A
groups/1033174347410947/permalink/12	TRUE	FALSE	FALSE	Вітаємо наших нових учасників: [Name] 📚	Gratulujemy naszym nowym członkom: [Name] 📚		[]		0	0	0	https://m.facebook.com/groups/1033174347410947/permalink/1215405232521190/	0	2022-12-12 22:46:12	A
groups/1033174347410947/permalink/12	TRUE	FALSE	FALSE	Продам оригінальні Crocs 39/40 w9. Повністю нові, брала для себе, непідійшов розмір (39,5). Ціна - 150zl.	Sprzedam oryginalne buty Crocs 39/40 w9. Fabrycznie nowe, wzięłam dla siebie, nie pasowały do rozmiaru (39,5). Cena - 150zł.	https://m.facebook.com/photo/view_full_size/?fbid=1822943174774294&ref_component=mbasic_photo_permalink&ref_page=%2Fwap%2Fphoto.php&refid=13&__tn__=%2Cg	['Może być zdjęciem przedstawiającym obuwie', 'Może być zdjęciem przedstawiającym obuwie', 'Może być zdjęciem przedstawiającym obuwie', 'Może być zdjęciem przedstawiającym obuwie']		0	0	0	https://m.facebook.com/groups/1033174347410947/permalink/1215287929199587/	0	2022-12-12 18:56:48	A
groups/1033174347410947/permalink/12	TRUE	FALSE	FALSE	Вітаємо наших нових учасників: Карен Абаджян📚	Gratulujemy naszym nowym członkom: Karen Abajian📚.		[]		0	0	0	https://m.facebook.com/groups/1033174347410947/permalink/1215045922557121/	0	2022-12-12 12:41:36	A
groups/1033174347410947/permalink/12	TRUE	FALSE	FALSE	Witam.Szukam Lekarza Radiologa.Prosze o kontakt na priv RADIOLOGA.PR radiologa.pr	Witam.Szukam Lekarza Radiologa.Prosze o kontakt na priv RADIOLOGA.PR radiologa.pr		[]		0	0	1	https://m.facebook.com/groups/1033174347410947/permalink/1213125699415810/	0	2022-12-10 02:08:11	A
1	FALSE	TRUE	FALSE	Добрый день.Весь Ультразвук,вклю чая интервенционный .Стаж 25 лет.Докуметы в Министерстве	Dzień dobry. Wszyscy ultrasi, w tym w tym interwencyjne. 25 lat doświadczenia.							https://facebook.com/1215037572557956			A
groups/1033174347410947/permalink/12	TRUE	FALSE	FALSE	Добрий день! Чи може хтось шукає роботу на терапії , прошу відписатися ,є гарна пропозиція . Дякую	Dzień dobry!!! Czy ktoś szuka pracy w terapii , proszę się wypisać , jest dobra oferta . Dziękuję.		[]		1	0	7	https://m.facebook.com/groups/1033174347410947/permalink/1210655659662814/	1	2022-12-06 15:00:24	A
1	FALSE	TRUE	FALSE	Яке місто?	Które miasto?							https://facebook.com/1210801579648222			A
1	FALSE	FALSE	TRUE	[Name] Ключборк	[Name] Kluczbork							https://facebook.com/1212566242805089			A
1	FALSE	FALSE	TRUE	[Name] доброго дня, написала вам	[Name], dzień dobry, pisałam do Ciebie							https://facebook.com/1214574705937576			A
1	FALSE	TRUE	FALSE	Яке місто. Актуально	Co za miasto. Stosowne							https://facebook.com/1212566016138445			A
1	FALSE	FALSE	TRUE	[Name] Ключборк	[Name] Kliuchbork							https://facebook.com/1212566369471743			A
1	FALSE	FALSE	TRUE	[Name]	[Name]							https://facebook.com/1212572042804509			A
1	FALSE	FALSE	TRUE	[Name] доброго дня, написала вам	[Name] Witaj, napisałam do ciebie							https://facebook.com/1214574579270922			A
groups/1033174347410947/permalink/12	TRUE	FALSE	FALSE	Вітаємо наших нових учасників: [Name]📚	Gratulujemy naszym nowym członkom: [Name]📚.		[]		0	0	0	https://m.facebook.com/groups/1033174347410947/permalink/1214403792621334/	0	2022-12-11 16:27:14	A
groups/1033174347410947/permalink/12	TRUE	FALSE	FALSE	Вітаємо наших нових учасників: [Name]📚	Gratulujemy naszym nowym członkom: [Name]📚		[]		1	0	1	https://m.facebook.com/groups/1033174347410947/permalink/1213378196057227/	1	2022-12-10 10:24:27	A
1	FALSE	TRUE	FALSE	Ja rownież wszystkich witam.Poradzcie Gdzie mam szukac Radiologa .	Ja rownież wszystkich witam.Poradzcie Gdzie mam szukac Radiologa .							https://facebook.com/1213380096057037			A
groups/1033174347410947/permalink/12	TRUE	FALSE	FALSE	Вітаємо наших нових учасників: [Name], [Name]📚	Gratulujemy naszym nowym członkom: [Name], [Name]📚		[]		0	0	0	https://m.facebook.com/groups/1033174347410947/permalink/1213009656094081/	0	2022-12-09 21:39:32	A
groups/1033174347410947/permalink/12	TRUE	FALSE	FALSE	‼[Location]‼ ПОТРІБНІ ЖІНКИ🧍‍♀️,ЧОЛОВІКИ🧍‍♂️,СІМЕЙНІ ПАРИ👫 МИТИ ЦЕХИ Karcher і власноруч 🤑17.00нетто ✅Мити контейнери ✅Дезинфекція ⏰Графік по 8-12 годин МОЖУТЬ БУТИ НІЧНІ ЗМІНИ 🏡ЖИТЛО НАДАЄМО ☎️[phone number]	‼[Location]‼ POTRZEBUJEMY KOBIET🧍♀️,MĘŻCZYZN🧍♂️,PAR👫 Umyj warsztaty Karcher i zrób to sam 🤑17.00 netto ✅ Pojemniki do mycia ✅Dezinfekcja Harmonogram na 8-12 godzin MOGĄ WYSTĘPOWAĆ ZMIANY NOCNE 🏡 ZAPEWNIONE JEST ZAMIESZKANIE ☎️[phone number]		[]		0	0	0	https://m.facebook.com/groups/1033174347410947/permalink/1212837466111300/	0	2022-12-09 16:38:46	A
groups/1033174347410947/permalink/12	TRUE	FALSE	FALSE	[Website] [Name of the insitution] w [Location]	[Website] [Name of the insitution] w [Location]		[]		1	0	0	https://m.facebook.com/groups/1033174347410947/permalink/1212724096122637/	1	2022-12-09 13:36:12	A
groups/1033174347410947/permalink/12	TRUE	FALSE	FALSE	Вітаємо наших нових учасників: [Name]📚	Gratulujemy naszym nowym członkom: [Name]📚.		[]		0	0	0	https://m.facebook.com/groups/1033174347410947/permalink/1212580949470285/	0	2022-12-09 08:49:47	A
groups/1033174347410947/permalink/12	TRUE	FALSE	FALSE	Вітаємо наших нових учасників: [Name]📚	Gratulujemy naszym nowym członkom: [Name]📚.		[]		1	0	0	https://m.facebook.com/groups/1033174347410947/permalink/1212283332833380/	1	2022-12-08 22:24:40	A
groups/1033174347410947/permalink/12	TRUE	FALSE	FALSE	Dam zamieszkanie w [Location] w zamian za pomoc w opiece nad 84 letnią babcią. + dodatkowa dopłata. Może to być osoba, która pracuje w ciągu dnia. Aktualnie zajmuje się Nią Pani z Ukrainy, niestety wyjeżdża do Kanady. Więcej szczegółów udzielę w wiadomości prywatnej 🙂	Dam zamieszkanie w[Location] w zamian za pomoc w opiece nad 84 letnią babcią. + dodatkowa dopłata. Może to być osoba, która pracuje w ciągu dnia. Aktualnie zajmuje się Nią Pani z Ukrainy, niestety wyjeżdża do Kanady. Więcej szczegółów udzielę w wiadomości prywatnej 🙂		[]		0	1	3	https://m.facebook.com/groups/1033174347410947/permalink/1210110916383955/	0	2022-12-05 18:24:13	A
1	FALSE	TRUE	FALSE	[number]	[number]							https://facebook.com/1211505029577877			A
1	FALSE	TRUE	FALSE	Написала в пп	Napisałem w pp.							https://facebook.com/1211927712868942			A
1	FALSE	TRUE	FALSE	napisałam na priv	napisałam na priv							https://facebook.com/1211927876202259			A
groups/1033174347410947/permalink/12	TRUE	FALSE	FALSE	Вітаємо наших нових учасників: [Name]📚	Gratulujemy naszym nowym członkom: [Name]📚		[]		1	0	0	https://m.facebook.com/groups/1033174347410947/permalink/1211838439544536/	1	2022-12-08 08:20:17	A
groups/1033174347410947/permalink/12	TRUE	FALSE	FALSE	Шукаємо лікаря стоматолога ( Польща) Подробиці за телефоном: [phone number] Вайбер: [number]	Poszukujemy stomatologa ( Polska) Szczegóły pod numerem telefonu: [phone number] Viber:[number]	https://m.facebook.com/photo/view_full_size/?fbid=115168071423191&ref_component=mbasic_photo_permalink&ref_page=%2Fwap%2Fphoto.php&refid=13&_ft_=encrypted_tracking_data.0AY-aUW-a6abE2OoWmCqMYWPzfO8PTpFeUzGmle2jWGTix99BM0nIIkdyEeqhvMq7a67y-7vx-X8EcAuXA0AO-B1QgenabVMvkLbLSWtlGgMzsEnRbvGbnCB7rW4zo55jG7wfYJGTPG1uwSyg99U8zh_1TS18AE5WLX0ivFroSNjg2G7pvEnsCX98NxCePxL0FbL3CvY-TxTO742ihFq5htr9D5vOhNg3uRH7z…	['Może być zdjęciem przedstawiającym 1 osoba']		3	0	3	https://m.facebook.com/groups/1033174347410947/permalink/1210502706344776/	3	2022-12-06 09:56:02	A
1	FALSE	TRUE	FALSE	Доброго ранку, яке місто?	Dzień dobry, jakie miasto?							https://facebook.com/1211100939618286			A
1	FALSE	FALSE	TRUE	[Name] місто Глогув	[Name] miasto Glogiv							https://facebook.com/1211590092902704			A
1	FALSE	TRUE	FALSE	Яке місто?	Które miasto?							https://facebook.com/1211161766278870			A
groups/1033174347410947/permalink/12	TRUE	FALSE	FALSE	Мої вітання. Може хтось підкаже де знайти інформацію по нормам праці лікарів в Пшиходнях. Ситуація така, що на єдиній праці на 1/5 ставки я повинна прийняти 24 пацієнта, а на другій теж на 1/5, але 31 пацієнти на однакових становиськах. Може хтось підкаже де почитати всі норми. Дякую	Pozdrawiam. Czy ktoś może mi powiedzieć, gdzie mogę znaleźć informacje na temat standardów pracy lekarzy w Przychodni. Sytuacja jest taka, że na jedynym stanowisku muszę przyjąć 24 pacjentów za 1/5 stawki, a na drugim stanowisku również za 1/5, ale 31 pacjentów. Czy ktoś może mi powiedzieć, gdzie można przeczytać wszystkie zasady. Dziękuję.		[]		0	0	0	https://m.facebook.com/groups/1033174347410947/permalink/1211516556243391/	0	2022-12-07 20:24:12	A
groups/1033174347410947/permalink/12	TRUE	FALSE	FALSE	Вітаємо наших нових учасників: [Name]📚	Gratulujemy naszym nowym członkom: [Name]📚		[]		0	0	0	https://m.facebook.com/groups/1033174347410947/permalink/1211348552926858/	0	2022-12-07 15:10:54	A
groups/1033174347410947/permalink/12	TRUE	FALSE	FALSE	Чи можливо хтось знає лікарню з стаціонаром куди шукають нарколога/психіатра? Буду вдячна за інформацію	Czy ktoś zna szpital z oddziałem stacjonarnym, w którym poszukują narcologa/psychiatry? Byłbym wdzięczny za informacje		[]		0	1	2	https://m.facebook.com/groups/1033174347410947/permalink/1208886076506439/	0	2022-12-03 21:29:10	A
1	FALSE	TRUE	FALSE	Доброго дня,маємо вакансію,але суто для психіатра	Witam, mamy wolny etat, ale tylko dla psychiatry							https://facebook.com/1209326166462430		2022-11-29	A
1	FALSE	TRUE	FALSE	Szpital w [Location] poszukuje psychiatry.	Szpital w [Location] poszukuje psychiatry.							https://facebook.com/1211120566282990			A
groups/1033174347410947/permalink/12	TRUE	FALSE	FALSE	Вітаємо наших нових учасників: [Name]📚	Gratulujemy naszym nowym członkom: [Name]📚.		[]		0	0	0	https://m.facebook.com/groups/1033174347410947/permalink/1210892609639119/	0	2022-12-06 23:31:27	A
groups/1033174347410947/permalink/12	TRUE	FALSE	FALSE			https://m.facebook.com/photo/view_full_size/?fbid=711598627370316&ref_component=mbasic_photo_permalink&ref_page=%2Fwap%2Fphoto.php&refid=13&_ft_=encrypted_tracking_data.0AY9SUvnyCpYlJOu-cAJN1wPuwdENPBqhX3u4JlH78IBf4jN9NbLfeHlwuA3A0ClC9Dq8aOtGBQtgfLCkhHJFUkMvfHeoPVTasx74VOa0D2dfqUBzqJasFCBnoKNbJV06XJX6ECpMqGpdG9aj-zyMi_y3q1t5d9fh9fMx0AHtlM536QTnJ5jTYnQ9srey9B0dVMexerjRqnvGUhumWFFsbeGRek-T_46NSStaL…	['Może być zdjęciem przedstawiającym tekst']		1	0	0	https://m.facebook.com/groups/1033174347410947/permalink/1210577446337302/	1	2022-12-06 12:38:36	A
groups/1033174347410947/permalink/12	TRUE	FALSE	FALSE			https://m.facebook.com/photo/view_full_size/?fbid=711527854044060&ref_component=mbasic_photo_permalink&ref_page=%2Fwap%2Fphoto.php&refid=13&_ft_=encrypted_tracking_data.0AY-DtHZyjTnoJRC74pb0GqUpIFec7S0VwaqDN8ct-LAa4_146BHqME8GW4i5Vp_9nie71MND9yv_-2WUOLiAig_UI8bS9_RCYKl6o30_ltYoM3mVx8J7bGTmvZDSoGEVeUnVdEtQtf4FnUmqj7yEPYhkYH4IE41sOO-Q4qHYs1O6GNAzcb2PfMTI3hKe9VPTZTGl2MeIwX93lMRVF11jdmBTcmbq3iraEuB5S…	['Może być zdjęciem przedstawiającym 1 osoba i tekst']		0	0	0	https://m.facebook.com/groups/1033174347410947/permalink/1210506766344370/	0	2022-12-06 10:06:05	A
groups/1033174347410947/permalink/12	TRUE	FALSE	FALSE	Вітаємо наших нових учасників: [Name]📚	Gratulujemy naszym nowym członkom: [Name]📚		[]		0	0	0	https://m.facebook.com/groups/1033174347410947/permalink/1210259913035722/	0	2022-12-06 00:05:36	A
groups/1033174347410947/permalink/12	TRUE	FALSE	FALSE	Вітаємо наших нових учасників: [Name]📚	Gratulujemy naszym nowym członkom: [Name]📚.		[]		0	0	0	https://m.facebook.com/groups/1033174347410947/permalink/1210250049703375/	0	2022-12-05 23:39:31	A
groups/1033174347410947/permalink/12	TRUE	FALSE	FALSE	Powitajmy nowych członków naszej grupy: [Name]	Powitajmy nowych członków naszej grupy: [Name]		[]		0	0	0	https://m.facebook.com/groups/1033174347410947/permalink/1210211386373908/	0	2022-12-05 22:00:27	A
groups/1033174347410947/permalink/12	TRUE	FALSE	FALSE	Доброго вечора! Шукаю працю по догляду за старшими людьми для мами.Може бути на заміну. Тільки приїхала до Польщі.Дякую Варшава	Dobry wieczór! Poszukuję pracy w opiece nad osobami starszymi dla mojej mamy. Właśnie dotarł do Polski.Dziękuję Warszawa		[]		0	0	0	https://m.facebook.com/groups/1033174347410947/permalink/1210190196376027/	0	2022-12-05 21:05:29	A
groups/1033174347410947/permalink/12	TRUE	FALSE	FALSE	Вітаємо наших нових учасників: [Name]📚	Gratulujemy naszym nowym członkom: [Name]📚		[]		0	0	0	https://m.facebook.com/groups/1033174347410947/permalink/1210187253042988/	0	2022-12-05 20:58:40	A
groups/1033174347410947/permalink/12	TRUE	FALSE	FALSE	Вітаємо наших нових учасників: [Name] [Name]📚	Gratulujemy naszym nowym członkom: [Name], [Name].		[]		1	0	0	https://m.facebook.com/groups/1033174347410947/permalink/1210140206381026/	1	2022-12-05 19:21:15	A
groups/1033174347410947/permalink/12	TRUE	FALSE	FALSE	Вітаємо наших нових учасників: [Name], [Name]📚	Gratulujemy naszym nowym członkom: [Name], [Name].		[]		0	0	0	https://m.facebook.com/groups/1033174347410947/permalink/1210106093051104/	0	2022-12-05 18:14:13	A
groups/1033174347410947/permalink/12	TRUE	FALSE	FALSE	Powitajmy nowych członków naszej grupy: [Name]	Powitajmy nowych członków naszej grupy: [Name]		[]		0	0	0	https://m.facebook.com/groups/1033174347410947/permalink/1210053219723058/	0	2022-12-05 16:31:46	A
groups/1033174347410947/permalink/12	TRUE	FALSE	FALSE	Witam szukam kogoś z doświadczeniem pielęgniarskim kto całodobowo mógłby zająć się moja chora babcia. Oferujemy zakwaterowanie 80km od [Location] oraz atrakcyjna pensje. Zapraszam do kontaktu na priv!	Witam szukam kogoś z doświadczeniem pielęgniarskim kto całodobowo mógłby zająć się moja chora babcia. Oferujemy zakwaterowanie 80km od [Location] oraz atrakcyjna pensje. Zapraszam do kontaktu na priv!		[]		2	1	0	https://m.facebook.com/groups/1033174347410947/permalink/1210045059723874/	2	2022-12-05 16:15:46	A
groups/1033174347410947/permalink/12	TRUE	FALSE	FALSE	Шукаєш роботу 👩🏻‍⚕️💊🩺? Ти ЛІКАР або МЕДСЕСТРА👨🏼‍⚕️можливо СТОМАТОЛОГ? Хочеш працювати в Познані🏥? тоді тобі до нас) Допоможемо з оформленням документів до MZ та Izby 📨 Cтавка та умови праці обговорюютьсяWięcej індивідуально💰 [phone number] [name of employment Agency] [email address] https://t.me/+0kk9Md_FQjMzMWE0 https://www.facebook.com/profile.php?id=100087440298099 [Name of emplyment Agency]	Szukasz pracy 👩🏻⚕️💊? Jesteś DOKTOREM lub PIELĘGNIARKĄ👨🏼⚕️ może DENTYSTĄ? Chcesz pracować w Poznaniu🏥 to zapraszamy do nas:) Pomożemy w załatwieniu formalności do MZ i Izby 📨 Stawka i warunki pracy są omawiane indywidualnie z Więcej💰 [phone number] [name of employment Agrncy] [email address] https://t.me/+0kk9Md_FQjMzMWE0 https://www.facebook.com/profile.php?id=100087440298099 [Name of employment …		[]		0	0	0	https://m.facebook.com/groups/1033174347410947/permalink/1209855589742821/	0	2022-12-05 10:07:44	A
groups/1033174347410947/permalink/12	TRUE	FALSE	FALSE	https://www.facebook.com/twierdzamodlinofficial/videos/831315111324378 Twierdza Modlin 3 grudnia o 15:08 · To było najważniejsze wydarzenie mijającego roku! Dziękujemy za Waszą pomoc i zaangażowanie. Wspólnie możemy znacznie więcej.	https://www.facebook.com/twierdzamodlinofficial/videos/831315111324378 Twierdza Modlin 3 grudnia o 15:08 · To było najważniejsze wydarzenie mijającego roku! Dziękujemy za Waszą pomoc i zaangażowanie. Wspólnie możemy znacznie więcej.		[]	https://video-fra5-2.xx.fbcdn.net/v/t39.25447-2/317996233_1351589478918318_5439180309379975288_n.mp4?_nc_cat=100&vs=502dc746de4fafd&_nc_vs=HBksFQAYJEdNazg5Qkt1Nk1WeVE4MEVBSGlJNUdHczJYdExibWRqQUFBRhUAAsgBABUAGCRHQTJ2OWhJV2ZmRkFGQk1NQUNRUVFqeFZQdDhqYnJGcUFBQUYVAgLIAQBLB4gScHJvZ3Jlc3NpdmVfcmVjaXBlATENc3Vic2FtcGxlX2ZwcwAQdm1hZl9lbmFibGVfbnN1YgAgbWVhc3VyZV9vcmlnaW5hbF9yZXNvbHV0aW9uX3NzaW0AKGNvbXB1dGVf…	0	0	0	https://m.facebook.com/groups/1033174347410947/permalink/1209766789751701/	0	2022-12-05 06:21:56	A
groups/1033174347410947/permalink/12	TRUE	FALSE	FALSE	Вітаємо наших нових учасників: [Name]	Gratulujemy naszym nowym członkom: [Name]		[]		1	0	0	https://m.facebook.com/groups/1033174347410947/permalink/1209510603110653/	1	2022-12-04 19:36:07	A
groups/1033174347410947/permalink/12	TRUE	FALSE	FALSE	Вітаємо наших нових учасників: [Name]	Gratulujemy naszym nowym członkom: [Name]		[]		0	0	0	https://m.facebook.com/groups/1033174347410947/permalink/1208237756571271/	0	2022-12-03 00:40:54	A
groups/1033174347410947/permalink/12	TRUE	FALSE	FALSE	Терміново потрібні: лікар-психіатр, лікар -хірург, терапевт для роботи у шпіталі м. [Location] для роботи у відділеннях!! Для лікарів з ПВЗ/децізією!!!!! Надається житло на перші 3 місяці!!! Пишіть у приват чи в телеграм[number]	Pilnie potrzebny: lekarz psychiatra, chirurgiem, terapeuta do pracy w szpitalu w [Location] do pracy na oddziałach!!! Dla lekarzy z PVZ / decisión !!!!! Zapewnione jest zakwaterowanie przez pierwsze 3 miesiące!!! Napisz prywatnie lub w telegramie [number]		[]		1	2	0	https://m.facebook.com/groups/1033174347410947/permalink/1207979933263720/	1	2022-12-02 15:44:43	A
groups/1033174347410947/permalink/12	TRUE	FALSE	FALSE	🌍 м. [Location] Робітник складу 🤩 Ч/Ж/Пари 👫19.70 брутто 💲 по 8-12 год⏳ + безкоштовне житло 🏡 + доїзд🚗 Пишіть одразу на Вайбер [number]	🌍 м. [Location] Pracownik magazynowy 🤩 M / F / Para 👫19,70 brutto 💲 za 8-12 godzin ⏳ + darmowe mieszkanie 🏡 + dojazd 🚗 Napisz natychmiast na Viber [number]		[]		0	0	0	https://m.facebook.com/groups/1033174347410947/permalink/1207961423265571/	0	2022-12-02 15:14:35	A
groups/1033174347410947/permalink/12	TRUE	FALSE	FALSE	Лікар- педіатр. Поморське воєводство. 💰150 зл/год 📱[phone number]	Pediatra. Województwo pomorskie. 💰150 zł/h 📱[phone number]		[]		0	1	0	https://m.facebook.com/groups/1033174347410947/permalink/1207925406602506/	0	2022-12-02 14:14:42	A
groups/1033174347410947/permalink/11	TRUE	FALSE	FALSE	Маєш медчину освіту і шукаєш працю на території Польщі ? Заповни анкету і ми обов'язково сконтактуємось з Тобою 🙂 https://forms.gle/hxQkdab8spwv4oQw9 P.S. : Наші послуги безкоштовні , умову о праці підписуєте безпосередньо з лікарнею/поліклінікою 😇	Masz wykształcenie medyczne i szukasz pracy w Polsce? Wypełnij formularz, a skontaktujemy się z Tobą 🙂 https://forms.gle/hxQkdab8spwv4oQw9 P.S.: Nasze usługi są bezpłatne, umowę o pracę podpisujesz bezpośrednio ze szpitalem / przychodnią 😇	https://m.facebook.com/photo/view_full_size/?fbid=115638841232625&ref_component=mbasic_photo_permalink&ref_page=%2Fwap%2Fphoto.php&refid=13&_ft_=encrypted_tracking_data.0AY_bN2I4_qUX30X6RETRTDy7FM4ZKrzf-8sBsAhLwZURNm7H7OUblCTrgQGyafygTQmDDkkKUL8SOlWlbJyU5av9sfvNKOw4rTo-9IU1-us2tKHvDBnaMuUCskRUwkyL-rEdRypQaBXiP_zuY9iQ0R10faPV_9XjcRjWL85wDxZQskgu4ptbSHX5TZZvgJVUmF0iJvoK2g58TuxI2vxbTrzEdrmNkqQcIZH3_…	["Może być zdjęciem przedstawiającym co najmniej jedna osoba, ludzie siedzą i tekst „med-jobs HR TBoR ΚΑΡ'ΈΡΑ Ð Ao6pиx pyKax med-jobshr.pl”"]		4	0	1	https://m.facebook.com/groups/1033174347410947/permalink/1127890117939369/	4	2022-08-09 10:19:53	A
1	FALSE	TRUE	FALSE	UP	UP							https://facebook.com/1207872966607750		2022-11-29	A
groups/1033174347410947/permalink/11	TRUE	FALSE	FALSE	Маєш медчину освіту і шукаєш працю на території Польщі ? Заповни анкету і ми обов'язково сконтактуємось з Тобою 🙂 https://forms.gle/hxQkdab8spwv4oQw9 P.S. : Наші послуги безкоштовні , трудовий договір підписуєте безпосередньо з медичною установою😇	Masz wykształcenie medyczne i szukasz pracy w Polsce? Wypełnij formularz, a skontaktujemy się z Tobą 🙂 https://forms.gle/hxQkdab8spwv4oQw9 P.S.: Nasze usługi są bezpłatne, podpisujesz umowę o pracę bezpośrednio z placówką medyczną😇	https://m.facebook.com/photo/view_full_size/?fbid=134569516006224&ref_component=mbasic_photo_permalink&ref_page=%2Fwap%2Fphoto.php&refid=13&_ft_=encrypted_tracking_data.0AY9_Sxn4T30GnpI6SZmk8GamE_yGgmpXs0sTbdDyfLVgylqQ5aK8jfJBkeK92N20bn7Ft5P1b9ZuA1drmdgtEcsar8AMluwMrDoYp7w9p8Wcy9Az76xlzuYn2xPfxTdJ8Y6fEPp2EBKhTiJyHx4L5dD96V5CvGMKcBXRgEmEIzY6E0h0oKg9AYkvOTiQqqQfIiqZ0Svs7NXxdVkAtTNCFbQp4CErQY0KzO-7m…	['Może być zdjęciem przedstawiającym 1 osoba, siedzi i tekst']		5	0	1	https://m.facebook.com/groups/1033174347410947/permalink/1170848500310197/	5	2022-10-10 14:10:52	A
1	FALSE	TRUE	FALSE	UP	UP							https://facebook.com/1207872576607789		2022-11-29	A
groups/1033174347410947/permalink/12	TRUE	FALSE	FALSE			https://m.facebook.com/photo/view_full_size/?fbid=1001039951286840&ref_component=mbasic_photo_permalink&ref_page=%2Fwap%2Fphoto.php&refid=13&_ft_=encrypted_tracking_data.0AY9XzMeGXqTYeB4nrpxY1uWV1g-v_QAXqXddGLnPmf4hWi81vdaQN77G6mcr6h3ZOTaAQga9JsPFa5xhh0Y4fmnfvUWsMcRHg16Qh0SXSI534eObXPLDPbT8p8icPhS3VSJLyIq8oHmdEMSQERqIaplhqVmodzoauwa5TENaworj97J-RjOK8zbCFEOgl0MDTYR4B0kwDBYu6eSe4UHnbZ2f87HHBv95GLjT…	['Może być zdjęciem przedstawiającym co najmniej jedna osoba, okulary i tekst']		0	0	0	https://m.facebook.com/groups/1033174347410947/permalink/1207776719950708/	0	2022-12-02 09:35:47	A
groups/1033174347410947/permalink/12	TRUE	FALSE	FALSE	💛💙 Якщо Ви україномовний сімейний лікар або вузький спеціаліст, працюєте в Польщі, тоді ми шукаємо для співпраці саме Вас🇺🇦. По причині мовного бар'єру, Громадяни України дуже потребують допомоги наших лікарівWięcej у процесі підтвердження та встановлення інвалідності в Польщі. Ви:🧑‍⚕️ - педіатр/ терапевт - невролог - психолог - психіатр - окуліст - кардіолог - отоларинголог - ортопед , чи інш.сп…	💛💙 Jeśli jesteś ukraińskojęzycznym lekarzem rodzinnym lub wąskim specjalistą pracującym w Polsce, to szukamy Cię do współpracy🇺🇦. Ze względu na barierę językową obywatele Ukrainy bardzo potrzebują pomocy naszych lekarzy w procesie potwierdzania i ustalania niepełnosprawności w Polsce. Jesteś:🧑⚕️ - pediatra / terapeuta - neurolog - psycholog - psychiatra - okulista - kardiolog - otolaryngolog - or…		[]	https://video-fra5-2.xx.fbcdn.net/v/t42.1790-2/317563091_1108260013157106_6119101100807208641_n.mp4?_nc_cat=103&ccb=1-7&_nc_sid=985c63&efg=eyJ2ZW5jb2RlX3RhZyI6InN2ZV9zZCJ9&_nc_ohc=Euig4gKQSX4AX-yU8bj&_nc_ht=video-fra5-2.xx&oh=00_AfD8Pd5Dkc4mOfds7NWQzdzTrN0kK1bcT7Ev9OshE72THw&oe=63AE2647	0	0	0	https://m.facebook.com/groups/1033174347410947/permalink/1206467163414997/	0	2022-11-30 12:48:38	A
groups/1033174347410947/permalink/12	TRUE	FALSE	FALSE	Працевлаштуємо лікаря невідкладних станів/ реаніматолога, терапевта/ сімейного лікаря,хірурга. [phone number]📲	Zatrudnimy lekarza medycyny ratunkowej/ reanimator, terapeuta/ lekarz rodzinny, chirurg. [phone number]📲		[]		4	0	1	https://m.facebook.com/groups/1033174347410947/permalink/1205919236803123/	4	2022-11-29 15:42:23	A
1	FALSE	TRUE	FALSE	Лікар проктолог	Lekarz proktolog							https://facebook.com/1205984063463307		2022-11-29	A
1	FALSE	FALSE	TRUE	[Name] Доброго дня 🙂 Відписала в приватні повідомлення .	[Name] Dzień dobry 🙂 Napisałem w prywatnych wiadomościach .							https://facebook.com/1206460713415642		2022-11-29	A
groups/1033174347410947/permalink/12	TRUE	FALSE	FALSE			https://m.facebook.com/photo/view_full_size/?fbid=707074717822707&ref_component=mbasic_photo_permalink&ref_page=%2Fwap%2Fphoto.php&refid=13&_ft_=encrypted_tracking_data.0AY_NtrZxyH-FIOiu-lBY3G2F9oiM2WWL7BkR2spfK85B1nE_o3g7XQfKU0V_9aRNLLydexOhxZODa1sDnlxnfrNHwHZtd29IoFZ0kj-7aH7fbpRbsHSjIhls5wn4BYCI8L6l4FLvNEhtopH6XENrzLoRTlh9iHOeOMN47Nh1QcnYrFHx20HXTViimHMkBg2kkM3v6bbwgSYlbOSndVBKXNfKYOpPfjysPxSSI…	['Może być zdjęciem przedstawiającym tekst']		1	0	0	https://m.facebook.com/groups/1033174347410947/permalink/1206417113420002/	1	2022-11-30 10:55:03	A
groups/1033174347410947/permalink/12	TRUE	FALSE	FALSE			https://m.facebook.com/photo/view_full_size/?fbid=707074584489387&ref_component=mbasic_photo_permalink&ref_page=%2Fwap%2Fphoto.php&refid=13&_ft_=encrypted_tracking_data.0AY8L-yekQUqDeeLSELENByUZgCiOuZqOitqL2xd4dmhM9MCeJHtmOGoqa2_cjiIIw7sorxFvby_zfB0U6tp1UVJb-d6M21FaX6qrRzR3cnol57XerUXB_czSm69QF2aEWYPgdaoi7jLO8DBtE6UtRYJbI-lShmFTl5heTGf2-b4psS3uR1ZV7KFJntKEnVY8GKFHDG8l0BsjWzTsUs-v4sTQGODGq6-\-\cpL…	['Może być zdjęciem przedstawiającym tekst „M MeritumHR шукаемо лкаря педатра до шпиталю в захднопоморському воевудств 3 децизею вịд M3 або в процес очкування olenameritum@gmail.com 698586678 698 678”']		1	0	0	https://m.facebook.com/groups/1033174347410947/permalink/1206416990086681/	1	2022-11-30 10:54:49	A
groups/1033174347410947/permalink/12	TRUE	FALSE	FALSE	Вітаємо наших нових учасників: [Name]	Gratulujemy naszym nowym członkom: [Name]		[]		1	0	0	https://m.facebook.com/groups/1033174347410947/permalink/1206164230111957/	1	2022-11-30 00:28:40	A
groups/1033174347410947/permalink/12	TRUE	FALSE	FALSE	Powitajmy nowych członków naszej grupy: [Name], [Name], [Name], [Name]	Powitajmy nowych członków naszej grupy: [Name], [Name], [Name], [Name]		[]		0	0	0	https://m.facebook.com/groups/1033174347410947/permalink/1205944263467287/	0	2022-11-29 16:29:33	A
groups/1033174347410947/permalink/12	TRUE	FALSE	FALSE	Przychodnia wielospecjalistyczna mieszcząca się w [Location] zatrudni lekarza bez specjalizacji 6h dziennie (30h w tygodniu) wynagrodzenie: 17000 zł brutto + wizyty prywatne płatne dodatkowo 60% 26 dni płatnego… Więcej urlopu forma zatrudnienia: kontrakt lub umowa zlecenie wymagana jest znajomość języka polskiego oraz posiadanie pozytywnej decyzji z Ministerstwa Zdrowia Po więcej informacji zapra…	Przychodnia wielospecjalistyczna mieszcząca się w [Location] zatrudni lekarza bez specjalizacji 6h dziennie (30h w tygodniu) wynagrodzenie: 17000 zł brutto + wizyty prywatne płatne dodatkowo 60% 26 dni płatnego… Więcej urlopu forma zatrudnienia: kontrakt lub umowa zlecenie wymagana jest znajomość języka polskiego oraz posiadanie pozytywnej decyzji z Ministerstwa Zdrowia Po więcej informacji zapra…	https://m.facebook.com/photo/view_full_size/?fbid=857552845662748&ref_component=mbasic_photo_permalink&ref_page=%2Fwap%2Fphoto.php&refid=13&_ft_=encrypted_tracking_data.0AY_tJpKQ-5jylDmhCbq9bLajjeC0BtQO-W804mqkSDGZxrYbvheV2CkdgNhMy6xRg7gZICc7CxkXFBwyXvaeyl6ZXCOo5Q0u8v5xEymz5csSCX_38s2d6Q885vygDwgfAoUcifV3pknkj_A7TzQoBBNXJ97mlkTyTlNVmzS0uIKKaj1o5Gq7U0CoTY6dI_XVN90SvMDLYiB3MW1pTIURi-VeHcgvRZHBJ47Hv…	['Może być zdjęciem przedstawiającym 1 osoba i tekst „med- -jobs HR WOLSZTYN LEKARZ PO STAZU 17000 17000ZŁ+60% ZŁ WIZYTY PRYWATNE”']		4	0	0	https://m.facebook.com/groups/1033174347410947/permalink/1205894263472287/	4	2022-11-29 14:56:33	A
groups/1033174347410947/permalink/12	TRUE	FALSE	FALSE	Zatrudnię asystentkę stomatologiczną w [Location] , doświadczenie orto mile widziane	Zatrudnię asystentkę stomatologiczną w [Location] , doświadczenie orto mile widziane		[]		2	1	0	https://m.facebook.com/groups/1033174347410947/permalink/1204771613584552/	2	2022-11-27 18:00:46	A
groups/1033174347410947/permalink/12	TRUE	FALSE	FALSE	Вітаємо наших нових учасників: [Name]🌷	Gratulujemy naszym nowym członkom: [Name]🌷.		[]		0	0	0	https://m.facebook.com/groups/1033174347410947/permalink/1204239953637718/	0	2022-11-26 22:17:09	A
groups/1033174347410947/permalink/12	TRUE	FALSE	FALSE	Шукаєш роботу 👩🏻‍⚕️💊🩺? Ти ЛІКАР або МЕДСЕСТРА👨🏼‍⚕️можливо СТОМАТОЛОГ? Хочеш працювати в Познані🏥? тоді тобі до нас) Допоможемо з оформленням документів до MZ та Izby 📨 Cтавка та умови праці обговорюються індивідуально💰 [phone number] [name of employment Agency] [email address] https://t.me/+0kk9Md_FQjMzMWE0	Szukasz pracy 👩🏻⚕️💊? Jesteś DOKTOREM lub PIELĘGNIARKĄ👨🏼⚕️ może DENTYSTĄ? Chcesz pracować w Poznaniu🏥 to zapraszamy do nas:) Pomożemy w załatwieniu formalności do MZ i Izby 📨 Stawka i warunki pracy są omawiane indywidualnie💰 [phone number] [name of employment Agency] [email address] https://t.me/+0kk9Md_FQjMzMWE0	https://m.facebook.com/photo/view_full_size/?fbid=118873827703960&ref_component=mbasic_photo_permalink&ref_page=%2Fwap%2Fphoto.php&refid=13&_ft_=encrypted_tracking_data.0AY_ofe58YiRzC7TbNjzYOKJDjt7i1eWEpHnY6d8gztHo0Kl5QNNYrFTU533iXm20VfQ8AFlbPevV2BGTQ-aa27sWpKAR6JvyuEoYrLNZXvElzc1VUvgcSbH-olBZTAwtmm77ERqBER23pm5U5PCpDGW2Rs5f89JxQB_yJ8Mh_O3BcZ3iDFqMOvYewz4C-fE-aj0-KdBqWc_s0dvfAfczwWbjNCg1AmJcA18zH…	['Może być zdjęciem przedstawiającym 1 osoba i tekst „NiceMed”']		1	0	0	https://m.facebook.com/groups/1033174347410947/permalink/1203238383737875/	1	2022-11-25 10:55:02	A
groups/1033174347410947/permalink/12	TRUE	FALSE	FALSE	Zapraszam do współpracy asystentkę stomatologiczną z Ukrainy. Gabinet znajduje się w Warszawie. Język polski na poziomie średniozaawansowanym.	Zapraszam do współpracy asystentkę stomatologiczną z Ukrainy. Gabinet znajduje się w [Location]. Język polski na poziomie średniozaawansowanym.		[]		5	1	5	https://m.facebook.com/groups/1033174347410947/permalink/1202286677166379/	5	2022-11-23 22:52:55	A
1	FALSE	TRUE	FALSE	Цікавить.	Ciekawe.							https://facebook.com/1202493007145746		2022-11-29	A
1	FALSE	TRUE	FALSE	Цікавитт	Ciekawe							https://facebook.com/1202520113809702		2022-11-29	A
1	FALSE	FALSE	TRUE	Любов Пилипів https://t.me/ +0kk9Md_FQjMzMWE 0	Miłość do Pylyp https://t.me/ +0kk9Md_FQjMzMWE 0	https://t.me/+0kk9Md_FQjMzMWE0						https://facebook.com/1202676600460720		2022-11-29	A
1	FALSE	TRUE	FALSE	Цікавить. Зубний лікар з України	Zainteresowany. Dentysta z Ukrainy							https://facebook.com/1202635573798156		2022-11-29	A
1	FALSE	TRUE	FALSE	цікавить,опит роботи є,маю вищю освіту медичну,навчаюс ь на техніка стоматолога в Варшаві по вихідним,додатк ово до своєї освіти.Готова працювати на зараз	zainteresowany, doświadczenie zawodowe jest dostępne, mam wyższe wykształcenie medyczne, studiuję technik dentystyczny w Warszawie w weekendy, jako dodatek do mojego wykształcenia. do mojej edukacji.Gotowy do pracy na teraz							https://facebook.com/1203158900412490		2022-11-29	A
groups/1033174347410947/permalink/12	TRUE	FALSE	FALSE	Вітаємо наших нових учасників: [Name]	Gratulujemy naszym nowym członkom: [Name]		[]		0	0	0	https://m.facebook.com/groups/1033174347410947/permalink/1202771750451205/	0	2022-11-24 16:58:47	A
groups/1033174347410947/permalink/12	TRUE	FALSE	FALSE	💉 🏃🏻‍♂️Потрібен!!! Лікар сімейної медицини (педіатр) 👨‍👨‍👧‍👦 Ми пропонуємо роботу в Польщі на дуже хороших умовах всім бажаючим, які шукають роботу лікаря сімейної медицини в Польщі. Наша компанія працює на ринку кадрів з 2009 року. За ці роки тисячі людей з усього світу почали працювати з нами в Польщі та Європі. Також запрошуємо вас взяти участьWięcej у процесі набору. Якою буде ваша робота? Лі…	💉🏃🏻♂️Poszukiwany!!! Lekarz medycyny rodzinnej (pediatra) 👨👨👧👦 Oferujemy pracę w Polsce na bardzo dobrych warunkach wszystkim, którzy szukają pracy jako lekarz medycyny rodzinnej w Polsce. Nasza firma działa na rynku personalnym od 2009 roku. Na przestrzeni lat tysiące osób z całego świata podjęło z nami współpracę w Polsce i Europie. Zapraszamy również do udziałuWięcej oWięcej oW procesie rekruta…		[]		0	1	3	https://m.facebook.com/groups/1033174347410947/permalink/1201923027202744/	0	2022-11-23 10:10:09	A
1	FALSE	TRUE	FALSE	[Name] кто мы? О ком речь? Не совсем понятно какая фирма ? Подробнее	[Name] Kim jesteśmy, o kim mówimy? Nie jest do końca jasne, która firma ? Więcej							https://facebook.com/1202306207164426		2022-11-29	A
1	FALSE	FALSE	TRUE	[Name] [Name of employment Agency] 🙂	[Name] [Name of employment Agency] 🙂							https://facebook.com/1202466267148420		2022-11-29	A
1	FALSE	FALSE	TRUE	[Name] что это такое и с чем его едят ?	[Name] Co to jest i do czego służy?							https://facebook.com/1202507390477641		2022-11-29	A
groups/1033174347410947/permalink/12	TRUE	FALSE	FALSE	Вітаємо наших нових учасників: [Name], [Name], сподіваємося , що наша група буде для Вас корисна 👩‍💻 📚!!!	Gratulujemy naszym nowym członkom: [Name], [Name], mamy nadzieję, że nasza grupa będzie dla Was przydatna 👩💻📚!!!		[]		2	0	0	https://m.facebook.com/groups/1033174347410947/permalink/1202259553835758/	2	2022-11-23 21:32:48	A
groups/1033174347410947/permalink/12	TRUE	FALSE	FALSE	ПОТРЕБУЄМО МЕДСЕСТЕР ДО ШПИТАЛЮ ЗІ ЗНАННЯМ ПОЛЬСЬКОЇ МОВИ, РІВЕНЬ МІНІМУМ А2. ми пропонуємо: 🔸Високу заробітну плату (передбачувана ставка без чергувань та доплата за чергування) 🔸Допомога у підготовці та зборі документів для отримання дизизії від міністерства охорони здоров'я, номеру PWZ, нострифікації диплому. За більш детальною інформацією прошу звертатися за телефоном[phone number] Резюме вис…	POTRZEBUJEMY W SZPITALU PIELĘGNIAREK ZE ZNAJOMOŚCIĄ JĘZYKA POLSKIEGO, PRZYNAJMNIEJ NA POZIOMIE A2. Oferujemy: 🔸Wysokie wynagrodzenie (oczekiwana stawka bez dyżurów i dodatkowe wynagrodzenie za dyżury) 🔸Pomoc w przygotowaniu i gromadzeniu dokumentów do uzyskania licencji Ministerstwa Zdrowia, numeru PWZ, nostryfikacji dyplomu. Aby uzyskać więcej informacji prosimy o kontakt telefoniczny[phone numb…		[]		5	0	1	https://m.facebook.com/groups/1033174347410947/permalink/1200308137364233/	5	2022-11-20 19:55:01	A
1	FALSE	TRUE	FALSE	Які міста?	Jakie miasta?							https://facebook.com/1202259287169118		2022-11-29	A
groups/1033174347410947/permalink/12	TRUE	FALSE	FALSE	Добро Ранка, Запрошуємо на роботу в POZ лікарів без спеціалізації та сімейної медицини, педіатрів та тервапевтевтрів та тервапевтевтрів. ДОПОМОГА З ПРОЖИВАННЯМ. робоче місце; Наш заклад розташований у[Location]. Також працюйте в нашій клініці в [Location]. Прийом пацієнтів з України. ми пропонуємо Можливість повної зайнятості в поліклініці ПОЗ. Можливість сформувати індивідуальний графік роботи н…	Dzień dobry, Zapraszamy do pracy w POZ lekarzy bez specjalizacji i medycyny rodzinnej, pediatrów oraz terapeutów i terapeutki. POMOC W ZAKWATEROWANIU. miejsce pracy; Nasz obiekt znajduje się w [Location]. Praca również w naszej przychodni w [Location]. Przyjmujemy pacjentów z Ukrainy. Oferujemy Możliwość zatrudnienia na pełny etat w poradni POZ. Możliwość stworzenia indywidualnego harmonogramu pr…	https://m.facebook.com/photo/view_full_size/?fbid=5751878078231963&ref_component=mbasic_photo_permalink&ref_page=%2Fwap%2Fphoto.php&refid=13&_ft_=encrypted_tracking_data.0AY98NLtk8XZziRWmZPeOAAf3Wm7n6yF1zEBhsd-Wxhdb-dqONJlaDBHpWVqoEn7AG6bFkjjqOucINcKGmkMFFvIqvZi3Eva9EXc_Cj-5gEHR9a3x9yuCC_h_cXkSVMYkU4uvjFFBehnamt_6_9HCeVWnAe8sZYnZoYjKiC2rZjqDGfYQYTKC4kxUUn66-VhXtcvfSMmLKn_VsEZmAqwT9bvWQEZSeIgikZ-n…	['Może być zdjęciem przedstawiającym tekst']		2	0	0	https://m.facebook.com/groups/1033174347410947/permalink/1202249887170058/	2	2022-11-23 21:06:38	A
groups/1033174347410947/permalink/10	TRUE	FALSE	FALSE	Привіт усім ! Я стоматолог , знаходжусь у Польщі .Ще 20 квітня подала документи у міністерство здоров’я і немає відповіді . Як довго іі чекати , у кого скільки часу зайняло ?	Witam wszystkich! Jestem stomatologiem, przebywam w Polsce, 20 kwietnia złożyłem dokumenty do Ministerstwa Zdrowia i nie ma odpowiedzi. Jak długo mam czekać , kto ile wziął ?		[]		1	0	23	https://m.facebook.com/groups/1033174347410947/permalink/1068442407217474/	1	2022-05-08 08:37:59	A
1	FALSE	TRUE	FALSE	Na chwilę obecną są rozpatrywane wnioski z marca ja złozyłam 10 wnioskow do MZ i na razie 2 jeszcze moze być uzupełnienie braków	Na chwilę obecną są rozpatrywane wnioski z marca ja złozyłam 10 wnioskow do MZ i na razie 2 jeszcze moze być uzupełnienie braków							https://facebook.com/1068465040548544		2022-04-29	A
1	FALSE	FALSE	TRUE	[Name] 😰 а чому аж 10 заяв ? Вам приходили листи що не так і Ви відправляли нові форми ? Чи мені варто теж відаравити то саме ще раз ?	[Name] 😰 dlaczego 10 wniosków? Czy otrzymaliście pisma o tym, co było nie tak i czy wysłaliście nowe formularze? Czy też mam jeszcze raz przepraszać za to samo?							https://facebook.com/1068470320548016		2022-04-29	A
1	FALSE	FALSE	TRUE	[Name] jestem prawnikiem pomagam lekarzom w znalezieniu pracy i przygotowuję wnioski do MZ o zgodę	[Name] jestem prawnikiem pomagam lekarzom w znalezieniu pracy i przygotowuję wnioski do MZ o zgodę							https://facebook.com/1068472307214484		2022-04-29	A
1	FALSE	FALSE	TRUE	[Name]зрозуміла , дякую ! То від березня лише 2 з 10 прийшла відповідь ?	[Name] zrozumiała , dziękuję ! Czyli od marca tylko 2 na 10 otrzymało odpowiedź?							https://facebook.com/1068473193881062		2022-04-29	A
1	FALSE	FALSE	TRUE	[Name] tak jestem w kontakcie z MZ więcej info na Priv	[Name] tak jestem w kontakcie z MZ więcej info na Priv							https://facebook.com/1068473693881012		2022-04-29	A
1	FALSE	FALSE	TRUE	[Name] Вы помогаете врачам платно?	[Name] Czy pomagasz lekarzom odpłatnie?							https://facebook.com/1068770423851339		2022-04-29	A
1	FALSE	FALSE	TRUE	[Name] nikt mi za nic nie płaci pomagam pro bonu	[Name] nikt mi za nic nie płaci pomagam pro bonu							https://facebook.com/1068779587183756		2022-04-29	A
1	FALSE	FALSE	TRUE	[Name] Мог ли к Вам обратиться тоже?	[Name] Czy ja też mogłabym podejść do Ciebie?							https://facebook.com/1068799960515052		2022-04-29	A
1	FALSE	FALSE	TRUE	[Name] tak proszę na priv napisać	[Name] tak proszę pisać prywatnie							https://facebook.com/1068803877181327		2022-04-29	A
1	FALSE	FALSE	TRUE	[Name] Добрий день, Ірина! А як у вас справи з мовою?	[Name] Dzień dobry, Iryno! I jak sobie radzisz z językiem?							https://facebook.com/1070736360321412		2022-04-29	A
1	FALSE	FALSE	TRUE	[Name] англійською в Києві в клініці розмовляла на прийомі при потребі . Польська розмовна вже більш-менш , вчу далі .	[Name] mówiła po angielsku w Kijowie w klinice przy recepcji w razie potrzeby. Język polski mówiony jest mniej więcej, uczę się dalej.							https://facebook.com/1070736893654692		2022-04-29	A
1	FALSE	FALSE	TRUE	[Name] ви вчителів самі чи ходите на курси?	[Name], czy sama jesteś nauczycielką, czy bierzesz udział w kursach?							https://facebook.com/1070737203654661		2022-04-29	A
1	FALSE	FALSE	TRUE	[Name] жила 2,5 місяці у польській сім’ї 😊 от чесно , це найкраще тренування . Бо вони не розуміли української і англ , а я їх )) І плюс просто безкоштовні лекції у ютубі , слова , фрази . Зараз маю платно реєструватися саме на онлайн уроки медичної польської	[Name] mieszkała przez 2,5 miesiąca w polskiej rodzinie 😊 szczerze mówiąc to najlepszy trening. Bo oni nie rozumieli ukraińskiego i angielskiego, a ja ich rozumiałem)) I plus właśnie darmowe wykłady na YouTube, słówka, frazy. Teraz muszę się zarejestrować na lekcje języka polskiego medycznego online za opłatą.							https://facebook.com/1070738110321237		2022-04-29	A
1	FALSE	FALSE	TRUE	[Name] я вам пишу в месенджер	[Name] Jestem w kontakcie z tobą.							https://facebook.com/1070738463654535		2022-04-29	A
1	FALSE	FALSE	TRUE	[Name] są darmowe kursy dla lekarzy i pielęgniarek z certyfikatem	[Name] są darmowe kursy dla lekarzy i pielęgniarek z certyfikatem							https://facebook.com/1070738623654519		2022-04-29	A
1	FALSE	FALSE	TRUE	[Name] а можете поділитися ссилкою ?	[Name] czy możesz podzielić się linkiem?							https://facebook.com/1070741193654262		2022-04-29	A
1	FALSE	FALSE	TRUE	[Name] якщо можна,то і мені скиньте інфу,де є такі курси.Дякую!	[Name], jeśli to możliwe proszę o przesłanie informacji gdzie są takie kursy.Dziękuję!							https://facebook.com/1072021130192935		2022-04-29	A
1	FALSE	FALSE	TRUE	[Name] можна мені також ссилку на курси?	[Name], czy mogę też dostać link do kursów?							https://facebook.com/1202129177182129		2022-11-29	A
1	FALSE	TRUE	FALSE	Priv	Priv							https://facebook.com/1191554068239640		2022-10-29	A
1	FALSE	FALSE	TRUE	[Name]	[Name]							https://facebook.com/1191554748239572		2022-10-29	A
1	FALSE	TRUE	FALSE	https://t.me/ +0kk9Md_FQjMzMWE 0	https://t.me/ +0kk9Md_FQjMzMWE 0	https://t.me/+0kk9Md_FQjMzMWE0						https://facebook.com/1192386728156374		2022-10-29	A
1	FALSE	TRUE	FALSE	Доброго дня! напишіть мені підкажу як пришвидшити [phone number]	Witam!!! napisz do mnie powiem Ci jak przyspieszyć [phone number]							https://facebook.com/1192386998156347		2022-10-29	A
1	FALSE	TRUE	FALSE	Заняло 4 месяца	Trwało to cztery miesiące							https://facebook.com/1201963230532057		2022-11-29	A
groups/1033174347410947/permalink/12	TRUE	FALSE	FALSE	Шукаєш роботу 👩🏻‍⚕️💊🩺? Ти ЛІКАР/СТОМАТОЛОГ або МЕДСЕСТРА👨🏼‍⚕️? Хочеш працювати в Познані🏥? тоді тобі до нас) Допоможемо з оформленням документів до MZ та Izby 📨 Cтавка та умови праці обговорюються індивідуально💰 [phone number] [name of employment Agency] [email address] https://t.me/+0kk9Md_FQjMzMWE0	Szukasz pracy 👩🏻⚕️💊? Czy jesteś DOKTOREM / DENTYSTĄ lub PIELĘGNIARKĄ👨🏼⚕️? Chcesz pracować w Poznaniu🏥 to zapraszamy do nas:) Pomożemy w załatwieniu formalności do MZ i Izby 📨 Stawka i warunki pracy są omawiane indywidualnie💰 [phone number] [name of employment Agency] [email address] https://t.me/+0kk9Md_FQjMzMWE0	https://m.facebook.com/photo/view_full_size/?fbid=118153247776018&ref_component=mbasic_photo_permalink&ref_page=%2Fwap%2Fphoto.php&refid=13&_ft_=encrypted_tracking_data.0AY-2qqXgUR3NVNKkNQs1PR54C0vtcYRt_1pE0j8tkFmsCKJw1OJ3oWdjtR-OTijsnsb5-GH6I-VnI1Fa25CKq-VUqCif5bbR5fVDeFZpyfzlCXS0x0EB-SHv2fwlJYrnfbY0BXggkdux8sPLFlDN8PbkSN5o1y66Altnc1iSzbEF44Zj6xJ1aZI4E3i6XBIXECKxpnfTb99FIvBmXc7xAfgsQvZGmu7QabUy3…	['Może być zdjęciem przedstawiającym 1 osoba i tekst „NiceMed”']		0	0	0	https://m.facebook.com/groups/1033174347410947/permalink/1201971480531232/	0	2022-11-23 12:01:53	A
groups/1033174347410947/permalink/12	TRUE	FALSE	FALSE	Терміново потрібні лікарі -анестезіологи з ПВЗ!!!! м. Варшава ЗП від 14000 злотих нетто (200 годин) Старт праці 01.12.22 Срочно нужны врачи-анестезиологи с ПВЗ!!!! г. Варшава ЗП от 14000 злотых нетто (200 часов) Старт с 01.12.22 [number] (телеграм, Вайбер)	Pilnie potrzebni anestezjolodzy z PVZ!!!! м. Warszawa Wynagrodzenie od 14000 zł netto (200 godzin) Rozpoczęcie prac 01.12.22 Pilnie potrzebni anestezjolodzy z PVZ!!!! г. Warszawa Wynagrodzenie od 14000 zł netto (200 godzin) Początek od 01.12.22 r. [number] (telegram, Viber)		[]		1	1	0	https://m.facebook.com/groups/1033174347410947/permalink/1201866830541697/	1	2022-11-23 07:43:33	A
groups/1033174347410947/permalink/12	TRUE	FALSE	FALSE	Powitajmy nowych członków naszej grupy: [Name], [Name]	Powitajmy nowych członków naszej grupy: [Name], [Name]		[]		2	0	0	https://m.facebook.com/groups/1033174347410947/permalink/1201563750572005/	2	2022-11-22 20:08:14	A
groups/1033174347410947/permalink/12	TRUE	FALSE	FALSE	SPAM	SPAM		[]		0	0	0	https://m.facebook.com/groups/1033174347410947/permalink/1201350660593314/	0	2022-11-22 13:32:59	A
groups/1033174347410947/permalink/12	TRUE	FALSE	FALSE	Шукаєш роботу 👩🏻‍⚕️💊🩺? Ти ЛІКАР/СТОМАТОЛОГ або МЕДСЕСТРА👨🏼‍⚕️? Хочеш працювати в Познані🏥? тоді тобі до нас) Допоможемо з оформленням документів до MZ та Izby 📨 Cтавка та умови праці обговорюються індивідуально💰 [phone number] [name of employment Agency] [email address] https://t.me/+0kk9Md_FQjMzMWE0	Szukasz pracy 👩🏻⚕️💊? Czy jesteś DOKTOREM / DENTYSTĄ lub PIELĘGNIARKĄ👨🏼⚕️? Chcesz pracować w Poznaniu🏥 to zapraszamy do nas:) Pomożemy w załatwieniu formalności do MZ i Izby 📨 Stawka i warunki pracy są omawiane indywidualnie💰 [phone number] [name of employment Agency] [email address] https://t.me/+0kk9Md_FQjMzMWE0	https://m.facebook.com/photo/view_full_size/?fbid=117763027815040&ref_component=mbasic_photo_permalink&ref_page=%2Fwap%2Fphoto.php&refid=13&_ft_=encrypted_tracking_data.0AY8lNnH21jGImZn0Cyx9MRpjTzZyNGbAsOQDjDyMwOjqIYn5rXZMMJyZrewAPwCFK4Cepvj4xw-4EVM5WPSn9Vy1splgCoExEet05u8wSQETN8EIJsW2n7axvgpUU5mBAasytGIAiOWv5lp-EThu4k_3v5FyEZp-ieVy77OC4tVDuKTUmyVmT6V6HouT9OwObxCBDZTW0gmH-BJIxfwOcEIRx2e56AitvTT1s…	['Może być zdjęciem przedstawiającym 1 osoba i tekst „NiceMed”']		1	0	0	https://m.facebook.com/groups/1033174347410947/permalink/1201260813935632/	1	2022-11-22 10:22:54	A
groups/1033174347410947/permalink/12	TRUE	FALSE	FALSE	📣Пропонуємо роботу для лікарів з України 🇺🇦 (знання польської мови на комунікативному рівні) в 5 містах Польщі 🇵🇱 Любуського i Великопольського воєводствах: Gorzów Wielkopolski Międzychód Świebodzin Zielona Góra Poznań Для детальної інформації звертайтеся у приватні повідомлення, або за номером телефону [phone number] Чекаємо на Ваші резюме на:[email address]	📣Oferujemy pracę dla lekarzy z Ukrainy 🇺🇦 (znajomość języka polskiego na poziomie komunikatywnym) w 5 miastach Polski 🇵🇱 woj. lubuskie i wielkopolskie: Gorzów Wielkopolski Międzychód Świebodzin Zielona Góra Poznań Aby uzyskać więcej informacji, prosimy o kontakt poprzez wiadomość prywatną lub telefonicznie [phone number] Czekamy na Wasze CV do: [email address]		[]		1	0	0	https://m.facebook.com/groups/1033174347410947/permalink/1200642370664143/	1	2022-11-21 10:34:36	A
groups/1033174347410947/permalink/12	TRUE	FALSE	FALSE	[Name] 10 listopada o 11:51 ·	[Name] 10 listopada o 11:51 -	https://m.facebook.com/photo/view_full_size/?fbid=692882229241956&ref_component=mbasic_photo_permalink&ref_page=%2Fwap%2Fphoto.php&refid=13&_ft_=encrypted_tracking_data.0AY9MXHcNtA-jzqwtLmilmKIopgBdbXeBmularub50U6PJstwDyEUGjl_H8VqHqcjDn0TYy-9-gMAWB6cA3RXPxED8yOjjovl_5dVoCpL3-2vZydDLI_upT98OF-pGN_BwmFRIghLka1VMb-\-\TJBnBb8PLFMHSnGQxVjcF6vdVrSf3jXtEGK-xr64inWANl2rTUz6gvsoiHHKOxW5N9rnhoyV1XpKHwbPLu8…	['Może być zdjęciem przedstawiającym 1 osoba, dziecko i tekst „M MeritumHR до порадни потребуемо лкаря педатра та симейного. 3 децизею вi̇д M3. умова o праци, ставка вi̇д 9 000 нетто безкоштовне житло. olenameritum@gmail.com +48698 +48698586678 678”']		2	0	0	https://m.facebook.com/groups/1033174347410947/permalink/1200304007364646/	2	2022-11-20 19:45:38	A
groups/1033174347410947/permalink/12	TRUE	FALSE	FALSE	Powitajmy nowych członków naszej grupy: [Name]	Powitajmy nowych członków naszej grupy: [Name]		[]		1	0	0	https://m.facebook.com/groups/1033174347410947/permalink/1200287700699610/	1	2022-11-20 19:10:40	A
groups/1033174347410947/permalink/11	TRUE	FALSE	FALSE				[]		3	0	2	https://m.facebook.com/groups/1033174347410947/permalink/1197671217627925/	3	2022-11-17 09:15:59	A
1	FALSE	TRUE	FALSE	Робота акушерки актуальна. ?	Praca położnej ma znaczenie. ?							https://facebook.com/1197963070932073		2022-11-29	A
1	FALSE	TRUE	FALSE	[Name]	[Name]	https://media3.giphy.com/media/l41lUjUgLLwWrz20w/giphy.gif?cid=120c01473jtm3gun86cz30meevcgt823wgqwy4k55tkze82u&rid=giphy.gif						https://facebook.com/1199771264084587		2022-11-29	A
groups/1033174347410947/permalink/11	TRUE	FALSE	FALSE	Занимаемся полной легализацией документов для врачей (от начала до получения разрешения и карты побыта). Наше сопровождения Вы получаете от начала до конца всего процесса. Наши услуги , для Вас , бесплатны! По всем вопросам прошу писать в личные сообщения или звонить по номеру телефона: [phone number]	Zajmujemy się pełną legalizacją dokumentów dla lekarzy (od początku do uzyskania zezwolenia i karty gościa). Będziesz nam towarzyszył od początku do końca procesu. Nasze usługi są dla Ciebie bezpłatne! W przypadku pytań prosimy o wysłanie wiadomości prywatnej lub kontakt telefoniczny pod numerem: [phone number]		[]		4	0	6	https://m.facebook.com/groups/1033174347410947/permalink/1196862274375486/	4	2022-11-16 08:15:37	A
1	FALSE	TRUE	FALSE	Доброго дня!	Dzień dobry!							https://facebook.com/1197039117691135		2022-11-29	A
1	FALSE	FALSE	TRUE	[Name] Доброго дня.	[Name] Dzień dobry.							https://facebook.com/1197072287687818		2022-11-29	A
1	FALSE	FALSE	TRUE	[Name] Дематовенеролог потрiбний?	[Name] Dematolog potrzebujesz?							https://facebook.com/1197073787687668		2022-11-29	A
1	FALSE	FALSE	TRUE	[Name] напишіть,будь ласка,мені у приватні повідомлення	[Name], proszę pisać do mnie w prywatnych wiadomościach							https://facebook.com/1197621994299514		2022-11-29	A
1	FALSE	FALSE	TRUE	[Name] Ок	[Name] Ок							https://facebook.com/1197657144295999		2022-11-29	A
1	FALSE	FALSE	TRUE	[Name] написала в приват	[Name] w prywatnej wiadomości napisała.							https://facebook.com/1199435617451485		2022-11-29	A
groups/1033174347410947/permalink/11	TRUE	FALSE	FALSE	JOBS.EU.LEVER.CO [name of the institution]- Lekarz POZ z językiem ukraińskim	JOBS.EU.LEVER.CO [name of the institution] - Lekarz POZ z językiem ukraińskim		[]		0	0	5	https://m.facebook.com/groups/1033174347410947/permalink/1198646167530430/	0	2022-11-18 17:06:47	A
1	FALSE	TRUE	FALSE	[Name] i po co było pisać wiadomość na maił do mnie? Dziwne zachowanie 😬	[Name] i po co było pisać wiadomość na maił do mnie? Dziwne zachowanie 😬	https://media0.giphy.com/media/tXL4FHPSnVJ0A/giphy.gif?cid=120c01476ne95fd64zlzjb945gvf9unc9yj2o5pkeylruy34&rid=giphy.gif						https://facebook.com/1198747064187007		2022-11-29	A
1	FALSE	FALSE	TRUE	Hej [Name] to też jest moja praca🙂Cieszę się, że na Ciebie trafiłam, wiem jak możesz nam pomóc, ale też chcę spróbować swoich możliwości. Czy jest coś w tym dziwnego?	Hej [Name] to też jest moja praca🙂Cieszę się, że na Ciebie trafiłam, wiem jak możesz nam pomóc, ale też chcę spróbować swoich możliwości. Czy jest coś w tym dziwnego?							https://facebook.com/1198804017514645		2022-11-29	A
1	FALSE	FALSE	TRUE	[Name] absolutnie nie, oprócz tego że zgłosiła do mnie, a potem dziwnie zniknęła, ignorując wiadomości. Zajęła bezsensownie mój czas 😀 . O to chodziło. Dobrze, powodzenia 🤘	[Name] absolutnie nie, oprócz tego że zgłosiła do mnie, a potem dziwnie zniknęła, ignorując wiadomości. Zajęła bezsensownie mój czas 😀 . O to chodziło. Dobrze, powodzenia 🤘							https://facebook.com/1198816380846742		2022-11-29	A
1	FALSE	FALSE	TRUE	[Name] sprawdź spam :)	[Name] sprawdź spam :)							https://facebook.com/1198822780846102		2022-11-29	A
1	FALSE	FALSE	TRUE	[Name] zawsze na kontrolę. Jeżeli coś to wpadaj w Messenger. Chociaż po co 😬	[Name] zawsze na kontrolę. Jeżeli coś to wpadaj w Messenger. Chociaż po co 😬							https://facebook.com/1198824870845893		2022-11-29	A
groups/1033174347410947/permalink/11	TRUE	FALSE	FALSE	Szukam medyczny personel do swojego POZ (POZNAŃ) w którym będą pracować lekarze z Ukrainy i będzie przeznaczony do pacjentów z Ukrainy oraz Polski. Pomagam z dokumentacją do MZ zainteresowane osoby proszę o kontakt [phone number] / [email address] https://t.me/+0kk9Md_FQjMzMWE0	Szukam medyczny personel do swojego POZ (POZNAŃ) w którym będą pracować lekarze z Ukrainy i będzie przeznaczony do pacjentów z Ukrainy oraz Polski. Pomagam z dokumentacją do MZ zainteresowane osoby proszę o kontakt [phone number] / [email address] https://t.me/+0kk9Md_FQjMzMWE0	https://m.facebook.com/photo/view_full_size/?fbid=1320032565419422&ref_component=mbasic_photo_permalink&ref_page=%2Fwap%2Fphoto.php&refid=13&_ft_=encrypted_tracking_data.0AY9XwEsZQ3X7uvdX_Sc_dWRpJpTW1758YRBKUfqGlLQN4TuL9b6XLhX6IEeMtIxrvMyTq85Q460Ak1UlDGZEauJticYBYYzUpvcEd9CM8RiYUHJBmmAFNNloJ7d1ylLpUDNob5r6GWttLIbHXTid-fUw7n_4ZDSLXcab2C1w_K5T88Kl1RnSfJNEyoQT7sbwm2PukuuXBpqW1mABSSTy4uNXecFRDI0oageq…	['Może być zdjęciem przedstawiającym 1 osoba i tekst „NiceMed”']		7	1	7	https://m.facebook.com/groups/1033174347410947/permalink/1196274351100945/	7	2022-11-15 11:29:41	A
1	FALSE	TRUE	FALSE	Доброго вечора.лікар терапевт. Документи в міністерстві. Проживаю на данний час в Варшаві.	Dobry wieczór. Lekarz ogólny. Dokumenty znajdują się w ministerstwie. Obecnie mieszkam w Warszawie.							https://facebook.com/1196601414401572		2022-11-29	A
1	FALSE	FALSE	TRUE	[Name] [phone number]	[Name][phone number]							https://facebook.com/1196938327701214		2022-11-29	A
1	FALSE	FALSE	TRUE	https://t.me/ +0kk9Md_FQjMzMWE 0	https://t.me/ +0kk9Md_FQjMzMWE 0	https://t.me/+0kk9Md_FQjMzMWE0						https://facebook.com/1196940897700957		2022-11-29	A
1	FALSE	FALSE	TRUE	[Name] перевірте іншу папку	[Name] sprawdź inny folder							https://facebook.com/1196977287697318		2022-11-29	A
1	FALSE	FALSE	TRUE	[Name] написала Вам в приватні повідомлення	[Name] napisała do Ciebie w prywatnych wiadomościach							https://facebook.com/1197018191026561		2022-11-29	A
1	FALSE	TRUE	FALSE	Яке місто?	Które miasto?							https://facebook.com/1198350064226707		2022-11-29	A
1	FALSE	FALSE	TRUE	[Name] Познань	[Name] Poznań							https://facebook.com/1198428117552235		2022-11-29	A
groups/1033174347410947/permalink/11	TRUE	FALSE	FALSE	Шукаєш роботу 👩🏻‍⚕️💊🩺? Ти ЛІКАР/СТОМАТОЛОГ або МЕДСЕСТРА👨🏼‍⚕️? Хочеш працювати в Познані🏥? тоді тобі до нас) Допоможемо з оформленням документів до MZ та Izby 📨 Cтавка та умови праці обговорюються з кожним індивідуально💰 [phone number] [name of employment Agency] [email address] https://t.me/+0kk9Md_FQjMzMWE0	Szukasz pracy 👩🏻⚕️💊? Czy jesteś DOKTOREM / DENTYSTĄ lub PIELĘGNIARKĄ👨🏼⚕️? Chcesz pracować w Poznaniu🏥 to zapraszamy do nas:) Pomożemy w załatwieniu formalności do MZ i Izby 📨 Stawka i warunki pracy są omawiane z każdym indywidualnie💰 [phone number] [name of employment Agency] [email address] https://t.me/+0kk9Md_FQjMzMWE0	https://m.facebook.com/photo/view_full_size/?fbid=116094221315254&ref_component=mbasic_photo_permalink&ref_page=%2Fwap%2Fphoto.php&refid=13&_ft_=encrypted_tracking_data.0AY-46gvc89J4KVEZprWS4O-h2HJYg_yqbLXXyw2JhXDoKJEjxy4ZWew32fEz_V6c059GDsS2tJ8X4of1fKMoBxrl8N0qMaTpREhSUZ0H7MLr7dlVKddUPG0L4rcUlJ4JrPWJadWX3MMvgMTWbDUhaoacnbFCqHKEeHTW-V7w8xGtjJKhQeMJev2pzeVbEVQ_iSYSsGe9BWQSJ5HVRoEGJYEQdJx0_ni7mOME7…	['Może być zdjęciem przedstawiającym 1 osoba, stoi i w budynku']		0	0	0	https://m.facebook.com/groups/1033174347410947/permalink/1198389784222735/	0	2022-11-18 09:29:56	A
groups/1033174347410947/permalink/11	TRUE	FALSE	FALSE	Powitajmy nowych członków naszej grupy: [Name], [Name], [Name]	Powitajmy nowych członków naszej grupy: [Name], [Name], [Name]		[]		0	0	0	https://m.facebook.com/groups/1033174347410947/permalink/1197890057606041/	0	2022-11-17 15:45:37	A
groups/1033174347410947/permalink/11	TRUE	FALSE	FALSE	Доброго дня,порадьте будь ласка хорошого гінеколога жінку по веденню вагітності у Хожуві або Катовіце.	Dzień dobry, proszę o poradę dobrego ginekologa dla kobiety prowadzącej ciążę w Chorzowie lub Katowicach.		[]		0	0	0	https://m.facebook.com/groups/1033174347410947/permalink/1197832044278509/	0	2022-11-17 14:11:04	A
groups/1033174347410947/permalink/11	TRUE	FALSE	FALSE	Доброго дня, шукаємо лікаря на суботу на змагання в м. Ополе, дуже дуже потрібен лікар. [phone number]	Witam, szukamy lekarza na sobotę na zawody w Opolu, bardzo potrzebujemy lekarza. [phone number]		[]		0	0	0	https://m.facebook.com/groups/1033174347410947/permalink/1197819377613109/	0	2022-11-17 13:51:22	A
groups/1033174347410947/permalink/11	TRUE	FALSE	FALSE			https://m.facebook.com/photo/view_full_size/?fbid=839293093884579&ref_component=mbasic_photo_permalink&ref_page=%2Fwap%2Fphoto.php&refid=13&_ft_=encrypted_tracking_data.0AY-fCiiCtTNC34wLIlILFqBW2LnVJSmxXrFk9neRMhSANIErZ6JxFroScmhSZqvrrLe-z05Om6OR6mCtu3Cap98r_0Git0P6C_YIOtedrkwyeBwXqH9prHpdjh4u5Id6YPXh4XjT46Cxnwt-eD7KUoihO2Nf7vH0KuvSgEi6S53UKtFiC4OJkq0okxeQT129QJoRe9gJsKxWm86NBgDol8jCkyfTtBG7vaoQI…	['Może być zdjęciem przedstawiającym co najmniej jedna osoba i tekst „напишу для вас CV (резюме) польською мовою TEPMIH виконання 1 день 731628168 VIBER +380632480568”']		0	0	0	https://m.facebook.com/groups/1033174347410947/permalink/1197283481000032/	0	2022-11-16 20:23:10	A
groups/1033174347410947/permalink/11	TRUE	FALSE	FALSE	Доброго дня підкажіть у які лікарні приймають українських медсестер (документи є)	Dzień dobry, proszę o informację, które szpitale przyjmują ukraińskie pielęgniarki (dokumenty są dostępne)		[]		1	0	13	https://m.facebook.com/groups/1033174347410947/permalink/1196273924434321/	1	2022-11-15 11:28:39	A
1	FALSE	TRUE	FALSE	[name of employment Agency]	[name of employment Agency]							https://facebook.com/1196303664431347		2022-11-29	A
1	FALSE	TRUE	FALSE	У всі , якщо є децизія і ПВЗ , не вздумайте звертатися через агентства. Самостійно йдіть ) із приватних [name of the institutions]	W sumie, jeśli jest decyzja i PVZ, to nie ważcie się składać wniosków przez agencje. Idź na własną rękę) z prywatnych [name of the insitutions]							https://facebook.com/1196355821092798		2022-11-29	A
1	FALSE	FALSE	TRUE	[Name] чому?	[Name] dlaczego?							https://facebook.com/1196462191082161		2022-11-29	A
1	FALSE	FALSE	TRUE	[Name] , бо агентства в основному націлені на вас нажитися. Самі ви в змозі зібрати документи і без них, в потім не будете віддавати їм півзарплати чи ще щось .	[Name] , bo agencje są nastawione głównie na to, żebyś zarabiał pieniądze. Sam jesteś w stanie zebrać dokumenty bez nich, a potem nie dasz im pół pensji czy czegoś innego.							https://facebook.com/1196572901071090		2022-11-29	A
1	FALSE	TRUE	FALSE	Доброго дня.Хто може допомогти з поданням документів до МОЗ.Точніше хто це з мед.сестер робив сам і може розказати. Дякую.	Witam.Kto może pomóc w złożeniu dokumentów do Ministerstwa Zdrowia.Dokładniej która z pielęgniarek zrobiła to sama i może powiedzieć. Dziękuję.							https://facebook.com/1196429021085478		2022-11-29	A
1	FALSE	FALSE	TRUE	[Name] я могу напишите в личку	[Name], mogę napisać do ciebie osobiście							https://facebook.com/1196462497748797		2022-11-29	A
1	FALSE	FALSE	TRUE	[Name] Добрий вечір. Підкажіть, скільки часу чекали на документи?	[Name] Dobry wieczór. Powiedz mi, jak długo czekałeś na dokumenty?							https://facebook.com/1196569187738128		2022-11-29	A
1	FALSE	FALSE	TRUE	[Name] расскажите и мне пожалуйста	[Name], proszę mi o tym opowiedzieć.							https://facebook.com/1196614011066979		2022-11-29	A
1	FALSE	FALSE	TRUE	[Name] 6 мес и пвз 2 недели	[Name] 6 miesięcy i 2 tygodnie							https://facebook.com/1196624601065920		2022-11-29	A
1	FALSE	FALSE	TRUE	[Name] добрый день напишите пожалуйста сколько ждали разрешения?	[Name] Dzień dobry, czy mogłaby Pani powiedzieć jak długo czekała Pani na pozwolenie?							https://facebook.com/1196825487712498		2022-11-29	A
1	FALSE	FALSE	TRUE	[Name] 6 мес	[Name] 6 miesięcy							https://facebook.com/1196847724376941		2022-11-29	A
1	FALSE	FALSE	TRUE	[Name] 6 мес и 2 нед пвз	[Name] 6 miesięcy i 2 tygodnie więzienia							https://facebook.com/1196847957710251		2022-11-29	A
1	FALSE	FALSE	TRUE	[Name]. Жду с июня.	[Name]dziękuję. Czekam od czerwca.							https://facebook.com/1196913944370319		2022-11-29	A
groups/1033174347410947/permalink/11	TRUE	FALSE	FALSE	Привіт, Я працюю в лікарні. Шукаю на роботу лікарів та медсестер. Пропозиція також включає харчування та проживання. лікарня 30 км від Лодзі [the institution website] Szpitale Powiatowe	Cześć, Pracuję w szpitalu. Poszukuję lekarzy i pielęgniarek. Oferta obejmuje również wyżywienie i zakwaterowanie. szpital 30 km od Łodzi [the institution websilte] Szpitale Powiatowe		[]		7	2	11	https://m.facebook.com/groups/1033174347410947/permalink/1187460871982293/	7	2022-11-02 11:23:36	A
1	FALSE	TRUE	FALSE	Написала приват!	Napisałam prywatną wiadomość!							https://facebook.com/1187487061979674		2022-10-29	A
1	FALSE	TRUE	FALSE	+	+							https://facebook.com/1187541568640890		2022-10-29	A
1	FALSE	FALSE	TRUE	[Name] перевірте іншу папку	[Name] sprawdź inny folder							https://facebook.com/1187543568640690		2022-10-29	A
1	FALSE	TRUE	FALSE	Интересует	Zainteresowany							https://facebook.com/1187738475287866		2022-10-29	A
1	FALSE	TRUE	FALSE	Напишіть в пп будь ласка	Proszę napisać do ping							https://facebook.com/1187821288612918		2022-10-29	A
1	FALSE	TRUE	FALSE	Попрошу подзаонити[phone number]	Proszę dzwonić pod numer [phone number]							https://facebook.com/1187823898612657		2022-10-29	A
1	FALSE	TRUE	FALSE	[phone number]	[phone number]							https://facebook.com/1188144748580572		2022-10-29	A
1	FALSE	TRUE	FALSE	+	+							https://facebook.com/1188227308572316		2022-10-29	A
1	FALSE	FALSE	TRUE	[Name] перевірте іншу папку	[Name] sprawdź inny folder							https://facebook.com/1188228038572243		2022-10-29	A
1	FALSE	TRUE	FALSE	Lekarze, Pielęgniarki z UKRAINY- praca. Лікарі, медсестри- pобота в Польщі	Lekarze, Pielęgniarki z UKRAINY- praca. Lekarze, pielęgniarki - praca w Polsce							https://facebook.com/1190333568361690		2022-10-29	A
1	FALSE	TRUE	FALSE	[Name of the organization] Коллегиальное Медицинское Сообщество о -миграции -легализации -трудоустройств е и адаптации в Польше Для участия необходимо пройти верификацию , как подтверждение принадлежности к целевой аудитории. https://t.me/ DecyzjaMinistraZ drowia	[Name of the organization] Collegiate Medical Community na -migracja -legalizacja -zatrudnienie zatrudnienie i adaptacja w Polsce Aby wziąć udział w konkursie, trzeba być zweryfikowanym jako dowód przynależności do grupy docelowej. https://t.me/ DecyzjaMinistraZ drowia	https://t.me/DecyzjaMinistraZdrowia						https://facebook.com/1196382401090140		2022-11-29	A
groups/1033174347410947/permalink/11	TRUE	FALSE	FALSE	Доброго ранку Шукаю лікаря різних спеціальностей. Робота в Лодзькому або Сілезькому воєводстві. Робота в лікарні або поліклініці. допомагаємо в організації PWZ якщо ви шукаєте роботу лікаря або медсестри пишіть повідомлення	Dzień dobry. Szukam lekarza różnych specjalności. Praca na terenie województwa łódzkiego lub śląskiego. Praca w szpitalu lub przychodni. pomagamy w organizacji PWZ jeśli szukasz pracy jako lekarz lub pielęgniarka, napisz wiadomość		[]		6	1	27	https://m.facebook.com/groups/1033174347410947/permalink/1142238883171159/	6	2022-08-31 13:11:11	A
1	FALSE	TRUE	FALSE	Priv	Priv							https://facebook.com/1142242393170808		2022-08-29	A
1	FALSE	FALSE	TRUE	[Name] napisałam	[Name] napisałam							https://facebook.com/1142242659837448		2022-08-29	A
1	FALSE	TRUE	FALSE	Jestem pielęgniarką,pr iv	Jestem pielęgniarką,pr iv							https://facebook.com/1142289019832812		2022-08-29	A
1	FALSE	FALSE	TRUE	Napisałam	Napisałam							https://facebook.com/1142290923165955		2022-08-29	A
1	FALSE	TRUE	FALSE	Jestem pielęgniarka	Jestem pielęgniarka							https://facebook.com/1142392513155796		2022-08-29	A
1	FALSE	TRUE	FALSE	Priv	Priv							https://facebook.com/1142487249812989		2022-08-29	A
1	FALSE	FALSE	TRUE	[Name] napislam	[Name] napislam							https://facebook.com/1142491866479194		2022-08-29	A
1	FALSE	TRUE	FALSE	Ищу работу. Врач ортопед-травмат олог. Жду дицизию Жена медсестра. Тоже в ожидании	Szukam pracy. Lekarz ortopeda urazowy chirurg ortopedyczny. Czekam na decyzję. Żona jest pielęgniarką. Również oczekiwanie							https://facebook.com/1143396123055435		2022-08-29	A
1	FALSE	TRUE	FALSE	Jestem lekarzem	Jestem lekarzem							https://facebook.com/1144104939651220		2022-08-29	A
1	FALSE	FALSE	TRUE	[Name] napislalam	[Name] napisała							https://facebook.com/1144145042980543		2022-08-29	A
1	FALSE	TRUE	FALSE	Привіт, цікавить )	Witam, zainteresowanych )							https://facebook.com/1145631069498607		2022-08-29	A
1	FALSE	FALSE	TRUE	[Name] napisalam	[Name] napisalam							https://facebook.com/1145632152831832		2022-08-29	A
1	FALSE	TRUE	FALSE	В приват	W prywatnych							https://facebook.com/1146184926109888		2022-08-29	A
1	FALSE	FALSE	TRUE	[Name] napislaam	[Name] napislaam							https://facebook.com/1146186752776372		2022-08-29	A
1	FALSE	FALSE	TRUE	[Name] https://t.me/ +0kk9Md_FQjMzMWE 0	[Name] https://t.me/ +0kk9Md_FQjMzMWE 0	https://t.me/+0kk9Md_FQjMzMWE0						https://facebook.com/1176058916455822		2022-10-29	A
1	FALSE	TRUE	FALSE	Медсестра	Pielęgniarka							https://facebook.com/1146457709415943		2022-08-29	A
1	FALSE	FALSE	TRUE	[Name] priv	[Name] priv							https://facebook.com/1146474172747630		2022-08-29	A
1	FALSE	TRUE	FALSE	Интерисует работа врач стоматолог	Zainteresowany pracą jako dentysta							https://facebook.com/1152936675434713		2022-09-29	A
1	FALSE	TRUE	FALSE	Ищу работу медсестра в поликлинике или реабилетационно м центре. Гдыня или Сопот	Poszukuje pracy jako pielęgniarka w poliklinice lub rehabilitatio m centrum. Gdynia lub Sopot							https://facebook.com/1156260621768985		2022-09-29	A
1	FALSE	TRUE	FALSE	[Name] что за предложения? Есть что интересного? Фирма/ агенство или работодатель 🤔?)	[Name] jakie są oferty? Coś ciekawego? Firma/agencja czy pracodawca 🤔)?							https://facebook.com/1169316370463410		2022-09-29	A
1	FALSE	FALSE	TRUE	[Name] роботодавець, районна лікарня пропозиції на прив	[Name] pracodawca, szpital powiatowy oferty na tethering							https://facebook.com/1169317123796668		2022-09-29	A
1	FALSE	FALSE	TRUE	[Name]ок, ожидаем) мессенджер	[Name] ok, czeka) posłaniec							https://facebook.com/1169317570463290		2022-09-29	A
1	FALSE	TRUE	FALSE	Лікар дерматолог з PWZ	Dermatolog z PWZ							https://facebook.com/1170074837054230		2022-09-29	A
1	FALSE	FALSE	TRUE	[Name] priv	[Name] priv							https://facebook.com/1170075840387463		2022-09-29	A
1	FALSE	FALSE	TRUE	[Name] https://t.me/ +0kk9Md_FQjMzMWE 0	[Name] https://t.me/ +0kk9Md_FQjMzMWE 0	https://t.me/+0kk9Md_FQjMzMWE0						https://facebook.com/1176058733122507		2022-10-29	A
1	FALSE	TRUE	FALSE	Доброго дня ,я лікар проктолог	Witam, jestem proktologiem							https://facebook.com/1170783903649990		2022-09-29	A
1	FALSE	TRUE	FALSE	[Name of the organization] Коллегиальное Медицинское Сообщество о -миграции -легализации -трудоустройств е и адаптации в Польше Для участия необходимо пройти верификацию , как подтверждение принадлежности к целевой аудитории. https://t.me/ DecyzjaMinistraZ drowia	[Name of the organizatgion] Collegiate Medical Community na -migracja -legalizacja -zatrudnienie zatrudnienie i adaptacja w Polsce Aby wziąć udział w konkursie, trzeba być zweryfikowanym jako dowód przynależności do grupy docelowej. https://t.me/ DecyzjaMinistraZ drowia	https://t.me/DecyzjaMinistraZdrowia						https://facebook.com/1196382261090154		2022-11-29	A
groups/1033174347410947/permalink/11	TRUE	FALSE	FALSE	Найму лікаря і медсестру. лікар найкращий:невро логія, ларингологія, ендокринологія. інші спеціальності також пишіть прив Лодзьке воєводство	Zatrudnię lekarza i pielęgniarkę. Najlepszy lekarz: neuro ologii, laryngologii, endokrynologii. inne specjalności również piszą na Województwo łódzkie		[]		9	1	23	https://m.facebook.com/groups/1033174347410947/permalink/1159904108071303/	9	2022-09-26 14:23:29	A
1	FALSE	TRUE	FALSE	+++	+++							https://facebook.com/1159920811402966		2022-09-29	A
1	FALSE	TRUE	FALSE	Написала в особисті	Napisałem w moim osobistym							https://facebook.com/1159927524735628		2022-09-29	A
1	FALSE	TRUE	FALSE	+++	+++							https://facebook.com/1159930598068654		2022-09-29	A
1	FALSE	TRUE	FALSE	Доброго дня, чи маєте роботу асистентом стоматолога. Дякую.	Witam, czy posiada Pani pracę jako asystentka stomatologiczna. Dziękuję.							https://facebook.com/1159932774735103		2022-09-29	A
1	FALSE	FALSE	TRUE	[Name] https://t.me/ +0kk9Md_FQjMzMWE 0	[Name] https://t.me/ +0kk9Md_FQjMzMWE 0	https://t.me/+0kk9Md_FQjMzMWE0						https://facebook.com/1161968867864827		2022-09-29	A
1	FALSE	TRUE	FALSE	Szukam pracy jako farmaceutka dla znajomej	Szukam pracy jako farmaceutka dla znajomej							https://facebook.com/1159967134731667		2022-09-29	A
1	FALSE	TRUE	FALSE	++++медсестра анестезіології	++++ pielęgniarka anestezjolog							https://facebook.com/1159972598064454		2022-09-29	A
1	FALSE	TRUE	FALSE	Анестезист,20ле т стажа	Anestezjolog, 20 lat. lata doświadczenia							https://facebook.com/1159979971397050		2022-09-29	A
1	FALSE	TRUE	FALSE	Без нострифікації диплому?	Bez nostryfikacji dyplomu?							https://facebook.com/1159981891396858		2022-09-29	A
1	FALSE	TRUE	FALSE	Добрый день!интерисует работа врача стоматолога с украинским дипломомом	Dzień dobry! praca jako dentysta z ukraińskim dyplomem							https://facebook.com/1160022151392832		2022-09-29	A
1	FALSE	TRUE	FALSE	Цікавить	Zainteresowany							https://facebook.com/1160087791386268		2022-09-29	A
1	FALSE	TRUE	FALSE	Цікавить !!!	Zainteresowani !!!							https://facebook.com/1160170921377955		2022-09-29	A
1	FALSE	FALSE	TRUE	[Name] https://t.me/ +0kk9Md_FQjMzMWE 0	[Name] https://t.me/ +0kk9Md_FQjMzMWE 0	https://t.me/+0kk9Md_FQjMzMWE0						https://facebook.com/1161968901198157		2022-09-29	A
1	FALSE	TRUE	FALSE	Цікавить медсестри місце.	Pielęgniarka jest zainteresowana tym miejscem.							https://facebook.com/1160193601375687		2022-09-29	A
1	FALSE	TRUE	FALSE	Рентгенолаборан т	Pracownia rentgenowska т							https://facebook.com/1160264224701958		2022-09-29	A
1	FALSE	FALSE	TRUE	[Name] Я написав повідомлення	[Name] I napisała wiadomość							https://facebook.com/1160408348020879		2022-09-29	A
1	FALSE	TRUE	FALSE	Ларинголог цікавить	Laryngolog jest zainteresowany							https://facebook.com/1160685907993123		2022-09-29	A
1	FALSE	FALSE	TRUE	[Name] Я написав Господу	[Name] Napisałem do Boga							https://facebook.com/1160687707992943		2022-09-29	A
1	FALSE	TRUE	FALSE	Дерматолог цікавить без нострифікаціі	Dermatolog jest zainteresowany bez nostryfikacji							https://facebook.com/1163527847708929		2022-09-29	A
1	FALSE	TRUE	FALSE	Цікавить лікар невропатолог	Interesuje się neurologiem							https://facebook.com/1164781330916914		2022-09-29	A
1	FALSE	TRUE	FALSE	+	+							https://facebook.com/1178259989569048		2022-10-29	A
1	FALSE	FALSE	TRUE	[Name] Я написав повідомлення	[Name] napisałam wiadomość							https://facebook.com/1178299706231743		2022-10-29	A
1	FALSE	TRUE	FALSE	[Name of the organization] Коллегиальное Медицинское Сообщество о -миграции -легализации -трудоустройств е и адаптации в Польше Для участия необходимо пройти верификацию , как подтверждение принадлежности к целевой аудитории. https://t.me/ DecyzjaMinistraZ drowia	[Name of the organization] Collegiate Medical Community na -migracja -legalizacja -zatrudnienie zatrudnienie i adaptacja w Polsce Aby wziąć udział w konkursie, trzeba być zweryfikowanym jako dowód przynależności do grupy docelowej. https://t.me/ DecyzjaMinistraZ drowia	https://t.me/DecyzjaMinistraZdrowia						https://facebook.com/1196382091090171		2022-11-29	A
groups/1033174347410947/permalink/11	TRUE	FALSE	FALSE	Witam serdecznie grupowiczów. W trybie pilnyk poszukujemy lekarza do pracy w przychodni POZ w małej miejscowośći w okolicach Warszawy. Oferujemy 52 zł\netto na godzinne + mieszkanie gratis. [phone number]	Witam serdecznie grupowiczów. W trybie pilnyk poszukujemy lekarza do pracy w przychodni POZ w małej miejscowośći w okolicach Warszawy. Oferujemy 52 zł\netto na godzinne + mieszkanie gratis. [phone number]		[]		3	0	4	https://m.facebook.com/groups/1033174347410947/permalink/1195597854501928/	3	2022-11-14 10:55:47	A
1	FALSE	TRUE	FALSE	[phone number]	[phone number]							https://facebook.com/1195601307834916		2022-10-29	A
1	FALSE	FALSE	TRUE	[Name] https://t.me/ +0kk9Md_FQjMzMWE 0	[Name] https://t.me/ +0kk9Md_FQjMzMWE 0	https://t.me/+0kk9Md_FQjMzMWE0						https://facebook.com/1196273127767734		2022-11-29	A
1	FALSE	TRUE	FALSE	[phone number]	[phone number]							https://facebook.com/1195618911166489		2022-10-29	A
1	FALSE	FALSE	TRUE	[Name] https://t.me/ +0kk9Md_FQjMzMWE 0	[Name] https://t.me/ +0kk9Md_FQjMzMWE 0	https://t.me/+0kk9Md_FQjMzMWE0						https://facebook.com/1196273147767732		2022-11-29	A
groups/1033174347410947/permalink/11	TRUE	FALSE	FALSE	Szpital Powiatowy [Location] nawiąże współpracę z Lekarzem Rodzinnym lub Lekarzem Chorób Wewnętrznych • wynagrodzenie od 120 - 130zł/h • specjalista medycyny rodzinnej lub chorób wewnętrznych • OddziałWięcej Chorób Wewnętrznych i Izba Przyjęć • wymiar czasu pracy do negocjacji • form zatrudnienia kontrakt lub umowa Zainteresowane osoby zapraszamy do kontaktu. Tel. Kom. [phone number] [email addre…	Szpital Powiatowy [Location] nawiąże współpracę z Lekarzem Rodzinnym lub Lekarzem Chorób Wewnętrznych • wynagrodzenie od 120 - 130zł/h • specjalista medycyny rodzinnej lub chorób wewnętrznych • OddziałWięcej Chorób Wewnętrznych i Izba Przyjęć • wymiar czasu pracy do negocjacji • form zatrudnienia kontrakt lub umowa Zainteresowane osoby zapraszamy do kontaktu. Tel. Kom. [phone number] [email addre…	https://m.facebook.com/photo/view_full_size/?fbid=144620748334434&ref_component=mbasic_photo_permalink&ref_page=%2Fwap%2Fphoto.php&refid=13&_ft_=encrypted_tracking_data.0AY85r8vSNCecdUk-eV7pGZnAYEOxCGAFON4LFUTcB_IThkRKdw8IpBv_d4-OS_h4UqebOwnjCpsUfZKyFkzdAQyFcJDN4kwICzbC9c_l9OcUIxMc6XoZX3btJ4DJjcNACNApRARFVY1kZdK5MqWOd_Bhpk3Lt8vURNdWlZnvKyfi06-CLFEWWz9O-\-\dvJJHG6D00MUWRfwSih9Mnfa-GNHUDubwFyiiie9l…	['Może być zdjęciem przedstawiającym 1 osoba i tekst „med-jobs HR STRZELCE OPOLSKIE LEKARZ RODZINNY / INTERNISTA OD 120 ZŁ/ H”']		4	0	0	https://m.facebook.com/groups/1033174347410947/permalink/1196230724438641/	4	2022-11-15 09:47:24	A
groups/1033174347410947/permalink/11	TRUE	FALSE	FALSE	[Location], Західно - Поморське воєводство/Województwo zachodniopomorskie ТЕРМІНОВО ПОТРІБЕН ЛІКАР-ТЕРАПЕВТ З ПВЗ/ДЕЦІЗІЄЮ!!!! Графік роботи: 7,5 годин х 5 робочих днів на тиждень + чергування Ставка: 13000 брутто (9000 злотих нетто) На період нагляду ставка 12000 злотих брутто (8000 злотих нетто). Надається житлоWięcej на перші 3 місяці!!!! Висилайте резюме на адресу:[email address] пишить у при…	[Location], woj. zachodniopomorskie / Województwo zachodniopomorskie URGENTLY NEEDS A PHYSICIAN WITH A PATHOLOGIST / DECISION !!!! Harmonogram pracy: 7,5 godziny x 5 dni roboczych w tygodniu + dyżur Stawka: 13000 brutto (9000 zł netto) Za okres nadzoru stawka wynosi 12000 zł brutto (8000 zł netto). Zakwaterowanie jest zapewnione w Więcej przez pierwsze 3 miesiące!!!! Wyślij swoje CV na adres:[ema…		[]		0	0	0	https://m.facebook.com/groups/1033174347410947/permalink/1196219707773076/	0	2022-11-15 09:17:41	A
groups/1033174347410947/permalink/11	TRUE	FALSE	FALSE	Szukam medyczny personel do swojego POZ (POZNAŃ) w którym będą pracować lekarze z Ukrainy i będzie przeznaczony do pacjentów z Ukrainy oraz Polski. Pomagam z dokumentacją do MZ zainteresowane osoby proszę o kontakt [phone number] / [email address] https://t.me/+0kk9Md_FQjMzMWE0	Szukam medyczny personel do swojego POZ (POZNAŃ) w którym będą pracować lekarze z Ukrainy i będzie przeznaczony do pacjentów z Ukrainy oraz Polski. Pomagam z dokumentacją do MZ zainteresowane osoby proszę o kontakt [phone number] /[email address] https://t.me/+0kk9Md_FQjMzMWE0	https://m.facebook.com/photo/view_full_size/?fbid=114652861459390&ref_component=mbasic_photo_permalink&ref_page=%2Fwap%2Fphoto.php&refid=13&_ft_=encrypted_tracking_data.0AY-DHWJaZdt4f_piAjZFfR5Ez7LXUPpxCd3Sqhc310DNGPTGP4_yOkDgzHeniujozCIUkICMDCfTJBTe46GsIeoMi42dQMspGGy-XNlUIdrqal_AZWykKn6WwFFHm24bg39BzHqLS4uMuxTDHqDSkhvcc90mO9GPAPioNF1t8kyclHV5M8VhUvZ9cvg-e7NL5wzCmSsgwGDCmr9PZIwJK4cPEBtPjqksD6nPK…	['Może być zdjęciem przedstawiającym 1 osoba i tekst „NiceMed”']		0	0	0	https://m.facebook.com/groups/1033174347410947/permalink/1196203504441363/	0	2022-11-15 08:37:41	A
groups/1033174347410947/permalink/11	TRUE	FALSE	FALSE	Добрый день! Медсестра (высшая категория) ищет работу в Польше. Последние 15 лет работала в частной лаборатории манипуляционной медсестрой. Колю вену, палец, у/г мазки, микроскопия, бак.посевы. На данный момент нахожусь в городе Торунь. [phone number]	Dzień dobry, Pielęgniarka (najwyższa kategoria) poszukuje pracy w Polsce. Ostatnie 15 lat pracując w prywatnym laboratorium jako pielęgniarka manipulacyjna. Wymazy z żyły, palca, u/g, mikroskopia, posiewy bakteryjne. Obecnie znajduję się w mieście Toruń. [phone number]		[]		3	1	2	https://m.facebook.com/groups/1033174347410947/permalink/1195104471217933/	3	2022-11-13 15:46:09	A
1	FALSE	TRUE	FALSE	[phone number] https://t.me/ +0kk9Md_FQjMzMWE 0	[phone number] https://t.me/ +0kk9Md_FQjMzMWE 0	https://t.me/+0kk9Md_FQjMzMWE0						https://facebook.com/1196203154441398		2022-11-29	A
1	FALSE	TRUE	FALSE	https://t.me/ +0kk9Md_FQjMzMWE 0	https://t.me/ +0kk9Md_FQjMzMWE 0	https://t.me/+0kk9Md_FQjMzMWE0						https://facebook.com/1196203187774728		2022-11-29	A
groups/1033174347410947/permalink/11	TRUE	FALSE	FALSE	[Name] 11 listopada o 11:36 ·	[Name] 11 listopada o godz. 11:36 -.	https://m.facebook.com/photo/view_full_size/?fbid=693585512504961&ref_component=mbasic_photo_permalink&ref_page=%2Fwap%2Fphoto.php&refid=13&_ft_=encrypted_tracking_data.0AY9lptV06uwLz8b0GlbOuyl_Byj_-cWu75jiFy2VnCI6JjHDkc2WE_xfYd56QAZ6yrrVr-\-\Kmv9lQXX5BySt-MRtCzHynczAtjaI2kGh5WgNBLZGiNQDBCJta6vWwbl-73N3wAyybSMiSzBym1oiR0yQ26on6YsHsvKMiEZqNTRTxNTFM41pHrQLyoqPDQ26BcBhmi4S3H4TD5bC0o12LKSXRW71NdiuLLL…	['Może być zdjęciem przedstawiającym 1 osoba i tekst „M MeritumHR + DAI L до шпиталю потребуемо лкаря невролога та терапевта. 3 децизею вi̇д M3. умова o праци ставка 11500 нетто. безкоштовне житло olenameritum@gmail.com +48698 586 678”']		2	0	0	https://m.facebook.com/groups/1033174347410947/permalink/1193626714699042/	2	2022-11-11 12:36:33	A
groups/1033174347410947/permalink/11	TRUE	FALSE	FALSE			https://m.facebook.com/photo/view_full_size/?fbid=692883249241854&ref_component=mbasic_photo_permalink&ref_page=%2Fwap%2Fphoto.php&refid=13&_ft_=encrypted_tracking_data.0AY8war3XwHOMMnGEWye2rqbArmBcCp3ng82ctaPbQWFx7m-3QuzW6-\-\CAoVTaSFcv_7K5DQEmo36UHAfNf3Ue0_r6__bJbAKn492qLdxKo95oMkYO2MaP0jLz_3na_W5IdJnT56L94HOQHOgho2exm8Dv90EoYred8N2Iq1M3vThVornMfFhI5MZ279x-hp5p_i4uk17C_r1lKvuEIVJcHF-6uiqn6BAPGj…	['Może być zdjęciem przedstawiającym 1 osoba, dziecko i tekst „M MeritumHR до порадни потребуемо лкаря педатра та симейного. 3 децизею вi̇д M3. умова o праци, ставка вi̇д 9 000 нетто безкоштовне житло. olenameritum@gmail.com +48698 +48698586678 678”']		3	0	0	https://m.facebook.com/groups/1033174347410947/permalink/1192985421429838/	3	2022-11-10 12:52:48	A
groups/1033174347410947/permalink/11	TRUE	FALSE	FALSE	Терміново потрібен лікар-гінеколог з ПВЗ/децізією!!!! для роботи у приватній поліклініці у м. Варшава Терміново потрібен лікар-педіатр для роботи у приватну поліклініку у м. [Location] з ПВЗ/ децізією!!!! Терміново потрібні лікарі педіатри, неонатологи для роботи у шпіталі, у [Location], Мазовецьке воєводство з ПВЗ/Więcej децізією!!! ЗП ставка 9300 злотих нетто Пишіть у приват Срочно требуется вр…	Pilnie potrzebny ginekolog z PVZ / decyzją !!!! do pracy w prywatnej klinice w Warszawie Pilnie potrzebny lekarz pediatra do pracy w prywatnej przychodni w [Location] z PVZ / decisio!!!! Pediatrzy, neonatolodzy są pilnie potrzebni do pracy w szpitalu w [Location], woj. mazowieckie z dekretacją PWZ / Więcej !!! Stawka wynagrodzenia 9300 zł netto Napisz na osobności Pilnie potrzebny ginekolog z PVZ…		[]		1	1	0	https://m.facebook.com/groups/1033174347410947/permalink/1192911301437250/	1	2022-11-10 10:22:43	A
groups/1033174347410947/permalink/11	TRUE	FALSE	FALSE	Терміново потрібні лікарі-терапевти, педіатри, анестезіологи, хірурги для роботи за обмеженим правом!!!! Допомога в оформленні документів та отриманні децізії та ПВЗ Срочно требуются врачи -терапевты, педиатры, анестезиологии, хирурги для работы по ограниченному праву!!!!! Помощь в оформлении документов и получении децизии и ПВЗ	Pilnie potrzebni lekarze-terapeuci, pediatrzy, anestezjolodzy, chirurdzy do pracy w ograniczonym zakresie!!!! Pomoc w przygotowaniu dokumentów i uzyskaniu dekretu i zezwolenia na pobyt Pilnie potrzebni lekarze-terapeuci, pediatrzy, anestezjolodzy, chirurdzy do pracy na ograniczonym prawie!!!!! Pomoc w przygotowaniu dokumentów i uzyskaniu dekretu i zezwolenia na pobyt		[]		2	0	58	https://m.facebook.com/groups/1033174347410947/permalink/1162704377791276/	2	2022-09-30 08:55:53	A
1	FALSE	TRUE	FALSE	Доброго дня.Яке місто?	Halo. Jakie miasto?							https://facebook.com/1162714444456936		2022-09-29	A
1	FALSE	FALSE	TRUE	[Name] який ви лікар?	[Name] jakim jesteś lekarzem?							https://facebook.com/1162715027790211		2022-09-29	A
1	FALSE	FALSE	TRUE	[Name] терапія,узд	[Name] terapia, ultradźwięki							https://facebook.com/1162778004450580		2022-09-29	A
1	FALSE	FALSE	TRUE	Доброго дня я - педіатр.	Witam, jestem pediatrą.							https://facebook.com/1162807804447600		2022-09-29	A
1	FALSE	FALSE	TRUE	[Name] м. [Location], Вармінсько-Мазу рське воєводство, зп 9600-15000, відділення. Напишіть будь ласка мені в приват, якщо цей регіон не підходить можливо є активні вакансії в інших воєводствах	[Name] [Location], Warmińsko-Mazurskie r województwo, wynagrodzenie 9600-15000, oddział. Proszę napisać do mnie prywatnie, jeśli ten region nie jest odpowiedni, mogą być aktywne wakaty w innych województwach							https://facebook.com/1162834657778248		2022-09-29	A
1	FALSE	FALSE	TRUE	[Name] Доброго дня, чи ви маєте вже ПВЗ чи децізію? Є [Location] Мазовецьке воєводство. Напишіть будь ласка у приват,якщо ви шукаєте роботу в конкретному регіоні	[Name] Dzień dobry, czy ma Pani już zezwolenie na pobyt lub dekret? W [Location], w województwie mazowieckim, jest wolne miejsce. Proszę pisać prywatnie, jeśli szukasz pracy w konkretnym regionie							https://facebook.com/1162835381111509		2022-09-29	A
1	FALSE	FALSE	TRUE	[Name] Децізію жду.знаходжусь в Подкарпатском воєводстве	Czekam na[Name] Decizia w województwie podkarpackim							https://facebook.com/1163132861081761		2022-09-29	A
1	FALSE	FALSE	TRUE	[Name] написала вам у приват	[Name] napisała do Ciebie w prywatnej wiadomości							https://facebook.com/1163185451076502		2022-09-29	A
1	FALSE	FALSE	TRUE	[Name]jaki miesto?	[Name] podzieliła się z mężczyzną?							https://facebook.com/1163500007711713		2022-09-29	A
1	FALSE	FALSE	TRUE	[Name] який ви лікар?	[Name] jakim lekarzem jesteś?							https://facebook.com/1163517491043298		2022-09-29	A
1	FALSE	FALSE	TRUE	[Name] internista oraz dermatolog	[Name] internista oraz dermatolog							https://facebook.com/1163660924362288		2022-09-29	A
1	FALSE	FALSE	TRUE	[Name] написала вам	[Name] napisała do Ciebie							https://facebook.com/1163783197683394		2022-09-29	A
1	FALSE	FALSE	TRUE	[Name] Доброго дня, Пані [Name] маємо вакансія в місті Познань, житло безкоштовно. тел.[phone number]	[Name] Dzień dobry, Pani [Name] mamy wolne miejsce w Poznaniu, zakwaterowanie jest bezpłatne. tel.[phone number]							https://facebook.com/1166786424049738		2022-09-29	A
1	FALSE	FALSE	TRUE	[Name] https://t.me/ +0kk9Md_FQjMzMWE 0	[Name] https://t.me/ +0kk9Md_FQjMzMWE 0	https://t.me/+0kk9Md_FQjMzMWE0						https://facebook.com/1181879652540415		2022-10-29	A
1	FALSE	FALSE	TRUE	[Name] доброго дня, зайдіть у приватні чи спам, не можу з вами зв'язатися	[Name] dzień dobry, przejdź do prywatnego lub spamu, nie mogę się z Tobą skontaktować							https://facebook.com/1192522891476091		2022-10-29	A
1	FALSE	FALSE	TRUE	Maryna Onyshchenko priv	Maryna Onyshchenko priv							https://facebook.com/1192888048106242		2022-10-29	A
1	FALSE	TRUE	FALSE	Дерматовенероло г,потрiбний? Можу я пiсля iнтернатури йти в Польщi ciмейним лiкарем.	Dermatovenerolo Potrzebujesz? Czy po odbyciu stażu mogę pracować jako lekarz rodzinny w Polsce?							https://facebook.com/1162719357789778		2022-09-29	A
1	FALSE	FALSE	TRUE	[Name] Добрый день, напишите пожалуйста в приват	[Name] Dzień dobry, proszę o wysłanie prywatnej wiadomości							https://facebook.com/1162832314445149		2022-09-29	A
1	FALSE	FALSE	TRUE	[Name] https://t.me/ +0kk9Md_FQjMzMWE 0	[Name] https://t.me/ +0kk9Md_FQjMzMWE 0	https://t.me/+0kk9Md_FQjMzMWE0						https://facebook.com/1187433081985072		2022-10-29	A
1	FALSE	TRUE	FALSE	Доброго дня,я лiкар хiрург.	Witam, jestem chirurgiem.							https://facebook.com/1162742391120808		2022-09-29	A
1	FALSE	FALSE	TRUE	[Name] доброго дня, є вакансія у[Location], Вармінсько-Мазу рське воєводство, ЗП 9300 -14500 злотих нетто	[Name] Dzień dobry, jest wolne miejsce w [Location], Warmińsko-Mazurskie województwo, wynagrodzenie 9300 -14500 zł netto							https://facebook.com/1162833521111695		2022-09-29	A
1	FALSE	TRUE	FALSE	Доброго дня, цікавить гінеколог, децизію маю	Witam, jestem zainteresowana pracą w zawodzie ginekologa, mam zdecydowane							https://facebook.com/1162764227785291		2022-09-29	A
1	FALSE	FALSE	TRUE	[Name] Добрый день, напишите пожалуйста в приват	[Name] Dzień dobry, proszę wysłać prywatną wiadomość							https://facebook.com/1162832211111826		2022-09-29	A
1	FALSE	TRUE	FALSE	Здравствуйте! Какой город?	Halo! Jakie miasto?							https://facebook.com/1162811847780529		2022-09-29	A
1	FALSE	FALSE	TRUE	[Name] Добрый день, какая у вас специальность?	[Name] Dzień dobry, jaka jest Pana specjalność?							https://facebook.com/1162832057778508		2022-09-29	A
1	FALSE	TRUE	FALSE	Добрий день, маю дицизію, яке місто?	Witam, mam pytanie, w jakim mieście?							https://facebook.com/1162988607762853		2022-09-29	A
1	FALSE	FALSE	TRUE	[Name] доброго дня, яка спеціальність?	[Name], dzień dobry, jaka jest Pani specjalność?							https://facebook.com/1162993251095722		2022-09-29	A
1	FALSE	FALSE	TRUE	[Name] lekarz без специалізації.М огу працювати як терапевт	[Name] lekarz bez specjalizacji.M do pracy jako terapeuta							https://facebook.com/1163007827760931		2022-09-29	A
1	FALSE	FALSE	TRUE	[Name] написала вам	[Name] napisała do Ciebie							https://facebook.com/1163008107760903		2022-09-29	A
1	FALSE	TRUE	FALSE	Яке місто?	Które miasto?							https://facebook.com/1163526657709048		2022-09-29	A
1	FALSE	FALSE	TRUE	[Name] яка спеціальність?	W czym specjalizuje się [Name]?							https://facebook.com/1163527271042320		2022-09-29	A
1	FALSE	FALSE	TRUE	[Name] internista oraz dermatolog	[Name] internista oraz dermatolog							https://facebook.com/1163660237695690		2022-09-29	A
1	FALSE	FALSE	TRUE	[Name] маємо в містІ Познань	[Name] mamy w Poznaniu							https://facebook.com/1166785510716496		2022-09-29	A
1	FALSE	FALSE	TRUE	[Name] https://t.me/ +0kk9Md_FQjMzMWE 0	[Name] https://t.me/ +0kk9Md_FQjMzMWE 0	https://t.me/+0kk9Md_FQjMzMWE0						https://facebook.com/1167461287315585		2022-09-29	A
1	FALSE	TRUE	FALSE	Доброго дня, отоларинголог, є вакансії ?	Witam, otolaryngolog, czy macie jakieś wolne miejsca pracy?							https://facebook.com/1164031300991917		2022-09-29	A
1	FALSE	FALSE	TRUE	[Name] доброго дня, сюди ні,але можливо знайти роботу в іншому регіоні, напишіть будь ласка у приват	[Name]dzień dobry, nie ma tutaj, ale jest możliwe znalezienie pracy w innym regionie, proszę napisać prywatnie							https://facebook.com/1164339247627789		2022-09-29	A
1	FALSE	FALSE	TRUE	[Name] Доброго дня, маємо вакансію для отоларинголога Заходньопоморсь ке воєвудство.[phone number]	[Name] Dzień dobry, mamy wolne miejsce pracy dla otolaryngologa w zachodniopomorskim ke województwo.[phone number]							https://facebook.com/1166787517382962		2022-09-29	A
1	FALSE	FALSE	TRUE	[Name] можна будь ласка подробиці надіслати в приватні повідомлення ?	[Name] czy możesz przesłać szczegóły w prywatnych wiadomościach ?							https://facebook.com/1168990000496047		2022-09-29	A
1	FALSE	FALSE	TRUE	[Name] доброго дня, Звертайтеся . тел. тел. [phone number] Резюме висилати на мейла [email address]	[Name] dzień dobry, proszę dzwonić. [phone number] Resume to [email address]							https://facebook.com/1170695240325523		2022-09-29	A
1	FALSE	FALSE	TRUE	[Name] https://t.me/ +0kk9Md_FQjMzMWE 0	[Name] https://t.me/ +0kk9Md_FQjMzMWE 0	https://t.me/+0kk9Md_FQjMzMWE0						https://facebook.com/1176055493122831		2022-10-29	A
1	FALSE	TRUE	FALSE	Доброго дня! Цікавить вакансія уролога	Dzień dobry! Zainteresowani wakatem na stanowisku urologa							https://facebook.com/1164794820915565		2022-09-29	A
1	FALSE	FALSE	TRUE	[Name] доброго дня, написала вам у приват	[Name] Dzień dobry, pisałem do pana prywatnie							https://facebook.com/1165022560892791		2022-09-29	A
1	FALSE	FALSE	TRUE	[Name] priv	[Name] priv							https://facebook.com/1192889108106136		2022-10-29	A
1	FALSE	TRUE	FALSE	Доброго дня ,я лікар проктолог	Witam, jestem proktologiem							https://facebook.com/1170783340316713		2022-09-29	A
1	FALSE	FALSE	TRUE	[Name] доброго дня, напишіть будь ласка у приват	[Name] dzień dobry, proszę pisać na osobności							https://facebook.com/1170824460312601		2022-09-29	A
1	FALSE	FALSE	TRUE	[Name] https://t.me/ +0kk9Md_FQjMzMWE 0	[Name] https://t.me/ +0kk9Md_FQjMzMWE 0	https://t.me/+0kk9Md_FQjMzMWE0						https://facebook.com/1176055549789492		2022-10-29	A
1	FALSE	TRUE	FALSE	Добрий день! Шукаємо вакансії хірурга і дерматолога !	Dzień dobry! Poszukujemy na wolne stanowiska chirurga i dermatologa!							https://facebook.com/1178405916221122		2022-10-29	A
1	FALSE	FALSE	TRUE	[Name] доброго дня, напишіть будь ласка в приват.	[Name] dzień dobry, proszę napisać do mnie prywatnie.							https://facebook.com/1180509099344137		2022-10-29	A
1	FALSE	FALSE	TRUE	[Name] priv	[Name] priv							https://facebook.com/1192889021439478		2022-10-29	A
1	FALSE	TRUE	FALSE	Добрый день.я терапевт. Документы в министерстве	Dzień dobry, jestem lekarzem pierwszego kontaktu. Dokumenty w ministerstwie							https://facebook.com/1179835169411530		2022-10-29	A
1	FALSE	FALSE	TRUE	[Name] Добрый день, написала вам в приват, проверьте в запросах	[Name] Dzień dobry, wysłałam do Pani prywatnego maila, proszę sprawdzić swoje zapytania							https://facebook.com/1180129259382121		2022-10-29	A
1	FALSE	FALSE	TRUE	[Name]подскажите в каком регионе ищите работу?	[Name] - w jakim regionie szukasz pracy?							https://facebook.com/1192525371475843		2022-10-29	A
1	FALSE	FALSE	TRUE	[Name] сейчас живу в Варшаве	[Name] mieszka obecnie w Warszawie							https://facebook.com/1192618384799875		2022-10-29	A
1	FALSE	FALSE	TRUE	[Name] я написала вам в приват)	[Name], napisałam Ci prywatnie :)							https://facebook.com/1192866914775022		2022-10-29	A
1	FALSE	TRUE	FALSE	Здравствуйте я медсестра а вам только в Польше требуются	Witam, jestem pielęgniarką, czy wymagana jest tylko w Polsce?							https://facebook.com/1180320056029708		2022-10-29	A
1	FALSE	TRUE	FALSE	Маю варункове ПВЗ анестезіолог Малопольське або Підкарпацьке воєводство є	Mam varun PVZ anestezjologa Województwo małopolskie lub podkarpackie to.							https://facebook.com/1184231208971926		2022-10-29	A
1	FALSE	FALSE	TRUE	[Name] доброго дня, написала вам у приват	[Name]Dzień dobry, pisałem do pana prywatnie							https://facebook.com/1184258555635858		2022-10-29	A
1	FALSE	TRUE	FALSE	https://t.me/ DecyzjaMinistraZ drowia "[name of the organization] " Коллегиальное Медицинское Сообщество о -миграции -легализации -трудоустройств е и адаптации в Польше Администрация проверяет вашу принадлежность к целевой аудитории и не использует ваши личные данные!	https://t.me/ DecyzjaMinistraZ drowia "[name of the organization] " Collegiate Medical Society na -migracja -legalizacja -zatrudnienie zatrudnienie i adaptacja w Polsce Administracja sprawdza, czy należysz do grupy docelowej i nie wykorzystuje Twoich danych osobowych!	https://t.me/DecyzjaMinistraZdrowia						https://facebook.com/1184242002304180		2022-10-29	A
groups/1033174347410947/permalink/11	TRUE	FALSE	FALSE	Добрый день!Нужен совет, может кто- то знает если имееться нострифицированый диплом в другой стране ЕС.Может это как то помочь в нострификации в Польше.У кого можно было бы проконсультироваться на этот счёт.	Witam, prosiłbym o poradę, jeśli ktoś ma dyplom z innego kraju UE, który został zatwierdzony w Polsce, do kogo może się zgłosić po poradę.		[]		0	0	0	https://m.facebook.com/groups/1033174347410947/permalink/1192866258108421/	0	2022-11-10 08:27:21	A
groups/1033174347410947/permalink/11	TRUE	FALSE	FALSE	До праці в шпиталю шукаємо лікаря педіатра та невролога. [phone number]	Poszukujemy lekarza pediatry i neurologa do pracy w szpitalu. [phone number]		[]		3	2	7	https://m.facebook.com/groups/1033174347410947/permalink/1161336084594772/	3	2022-09-28 13:29:10	A
1	FALSE	TRUE	FALSE	https://t.me/ +0kk9Md_FQjMzMWE 0	https://t.me/ +0kk9Md_FQjMzMWE 0	https://t.me/+0kk9Md_FQjMzMWE0						https://facebook.com/1161968804531500		2022-09-29	A
1	FALSE	TRUE	FALSE	Цікавить	Zainteresowany							https://facebook.com/1164782320916815		2022-09-29	A
1	FALSE	FALSE	TRUE	Доброго дня, телефонуйте [phone number[, резюме можна вислати на мейла [email address]	Dzień dobry, proszę o kontakt telefoniczny [phone number], CV można wysłać na adres [email address]							https://facebook.com/1165275284200852		2022-09-29	A
1	FALSE	FALSE	TRUE	[Name] https://t.me/ +0kk9Md_FQjMzMWE 0	[Name] https://t.me/ +0kk9Md_FQjMzMWE 0	https://t.me/+0kk9Md_FQjMzMWE0						https://facebook.com/1187432878651759		2022-10-29	A
1	FALSE	FALSE	TRUE	[Name] доброго дня, перевірте будь ласка повідомлення	[Name] dzień dobry, proszę sprawdzić wiadomość							https://facebook.com/1192525908142456		2022-10-29	A
1	FALSE	TRUE	FALSE	яке місто?	jakie miasto?							https://facebook.com/1187043162024064		2022-10-29	A
1	FALSE	FALSE	TRUE	[Name] https://t.me/ +0kk9Md_FQjMzMWE 0	[Name] https://t.me/ +0kk9Md_FQjMzMWE 0	https://t.me/+0kk9Md_FQjMzMWE0						https://facebook.com/1187432868651760		2022-10-29	A
groups/1033174347410947/permalink/11	TRUE	FALSE	FALSE	Szukam medyczny personel do swojego POZ (POZNAŃ) w którym będą pracować lekarze z Ukrainy i będzie przeznaczony do pacjentów z Ukrainy oraz Polski. Pomagam z dokumentacją do MZ zainteresowane osoby proszę o kontakt [phone number] / [email address] https://t.me/+0kk9Md_FQjMzMWE0	Szukam medyczny personel do swojego POZ (POZNAŃ) w którym będą pracować lekarze z Ukrainy i będzie przeznaczony do pacjentów z Ukrainy oraz Polski. Pomagam z dokumentacją do MZ zainteresowane osoby proszę o kontakt [phone number] /[email address] https://t.me/+0kk9Md_FQjMzMWE0	https://m.facebook.com/photo/view_full_size/?fbid=1315977665824912&ref_component=mbasic_photo_permalink&ref_page=%2Fwap%2Fphoto.php&refid=13&_ft_=encrypted_tracking_data.0AY-xOqd2IZEOdmbt3ZBL0hVJSbRETO9_i2YQkmW4ONsy5aCJ_5CzQ3_kZncPBiq5-FEux7shpUu1ozKSiAtf82Zu1T50ZgyUiGOImzjQjdTk6gqSmgT7iz8sYjJjLNerivTUHWCka2Vj5QoSs6hXrasM54fQeFi36vs7BsfAcFl_zuNResaI2ZvhhjCfRM5iphTk4u_fLmL9HPTC1DdYccHMJB__GtUF2UVw…	['Może być zdjęciem przedstawiającym 1 osoba i zegarek na rękę']		0	0	0	https://m.facebook.com/groups/1033174347410947/permalink/1192460431482337/	0	2022-11-09 16:23:41	A
groups/1033174347410947/permalink/11	TRUE	FALSE	FALSE	Praca dla Lekarza DENTYSTY w Poznaniu który już ma PRAWO WYKONYWANIA ZAWODU LEKARZA DENTYSTY W POLSCE Prowadzimy profesjonalną i kompleksową opiekę dentystyczną dla całej rodziny. Mile widziane kilkuletnieWięcej doświadczenie,oraz znajomość języka Polskiego. Stawka ta warunki zatrudnienia będą ustalone z każdym indywidualnie. zainteresowane osoby proszę o kontakt [phone number] / [email address] …	Praca dla Lekarza DENTYSTY w Poznaniu który już ma PRAWO WYKONYWANIA ZAWODU LEKARZA DENTYSTY W POLSCE Prowadzimy profesjonalną i kompleksową opiekę dentystyczną dla całej rodziny. Mile widziane kilkuletnieWięcej doświadczenie,oraz znajomość języka Polskiego. Stawka ta warunki zatrudnienia będą ustalone z każdym indywidualnie. zainteresowane osoby proszę o kontakt [phone number] / [email address] …	https://m.facebook.com/photo/view_full_size/?fbid=1315977009158311&ref_component=mbasic_photo_permalink&ref_page=%2Fwap%2Fphoto.php&refid=13&_ft_=encrypted_tracking_data.0AY8pzMWbnHHIIMiugho1VJDkW_OHZeRsDGLSuMuUDpFOC6UNoAxP4o_xhCviKYw2xiGKA9KVvv66TBXb9vwb9ht35wXYIbuB2rV-6t8BwjfthfEVJ2kRTx7AyKCa2ke6VLIBZvjOspLT5Zg4clcv1eKYYXfvXgM0y_mzrXzc4pwaAsAh7M3Xj40oV1AZ4ZOZNVr_kGPe8k8-4oORQlQBFsp4BPZuwRaeeOOV…	['Może być zdjęciem przedstawiającym 1 osoba']		0	0	0	https://m.facebook.com/groups/1033174347410947/permalink/1192459618149085/	0	2022-11-09 16:22:17	A
groups/1033174347410947/permalink/11	TRUE	FALSE	FALSE	Szukam LEKARZA RODZINNEGO/PEDIATRY do swojego POZ (POZNAŃ) w którym będą pracować lekarze z Ukrainy i będzie przeznaczony do pacjentów z Ukrainy. LEKARZA KTÓRY ZŁOŻYŁ DOKUMENTY DO MINISTERSTWA ZDROWJA, LUBWięcej JUŻ MA PRAWO WYKONYWANIA ZAWODU LEKARZA RODZINNEGO LUB PEDIATRY W POLSCE zainteresowane osoby proszę o kontakt [phone number] / [email address] https://t.me/lekazy	Szukam LEKARZA RODZINNEGO/PEDIATRY do swojego POZ (POZNAŃ) w którym będą pracować lekarze z Ukrainy i będzie przeznaczony do pacjentów z Ukrainy. LEKARZA KTÓRY ZŁOŻYŁ DOKUMENTY DO MINISTERSTWA ZDROWJA, LUBWięcej JUŻ MA PRAWO WYKONYWANIA ZAWODU LEKARZA RODZINNEGO LUB PEDIATRY W POLSCE zainteresowane osoby proszę o kontakt [phone number] / [email address] https://t.me/lekazy	https://m.facebook.com/photo/view_full_size/?fbid=1315976465825032&ref_component=mbasic_photo_permalink&ref_page=%2Fwap%2Fphoto.php&refid=13&_ft_=encrypted_tracking_data.0AY9CKhI-Z8LFFIa2Robl9m4XXMlkAnyFsSBeae40RPqTDvm45C5MOi46e4PQd7jizRWjUKUTc0yMvNiN_SGp6o7GG8TFRoopNewWkEf9EFyYwIDlCrMOGfh8dHOdqYEPu0zENulAjjuQESWGM8KzrrHF1daO4os8KD-FsyToUiUEen1gx3Us3tSDEiuXZQpyvctYg7v7X3tmiTIEpEapylXhy0OhgqtkJIvj…	['Może być zdjęciem przedstawiającym 1 osoba i tekst „NiceMed”']		0	0	0	https://m.facebook.com/groups/1033174347410947/permalink/1192459178149129/	0	2022-11-09 16:21:21	A
groups/1033174347410947/permalink/11	TRUE	FALSE	FALSE	Dla naszego Partnera Kliniki Stomatologicznej z placówkami w[location] poszukujemy do współpracy lekarza: 🔹ORTODONTY🔹 🔵wymiar czasu pracy: min 3 dni w tygodniu 🔵dopłata do mieszkania 🔵wynagrodzenie min.Więcej 50% do negocjacji 🔵możliwe formy zatrudnienia: umowa o pracę lub kontrakt Zakres świadczeń: 🔴leczenie aparatami stałymi i ruchomymi 🔴mile widziane doświadczenie w zakresie ortodoncji cyfrowe…	Dla naszego Partnera Kliniki Stomatologicznej z placówkami w[location] poszukujemy do współpracy lekarza: 🔹ORTODONTY🔹 🔵wymiar czasu pracy: min 3 dni w tygodniu 🔵dopłata do mieszkania 🔵wynagrodzenie min.Więcej 50% do negocjacji 🔵możliwe formy zatrudnienia: umowa o pracę lub kontrakt Zakres świadczeń: 🔴leczenie aparatami stałymi i ruchomymi 🔴mile widziane doświadczenie w zakresie ortodoncji cyfrowe…	https://m.facebook.com/photo/view_full_size/?fbid=206575121775063&ref_component=mbasic_photo_permalink&ref_page=%2Fwap%2Fphoto.php&refid=13&_ft_=encrypted_tracking_data.0AY9SvbP2RMit-dTEl_G7zVfkm225akq3940l4_WOYibbrz37ImbPuoJ-Aulw8oqXoQ42icPOBxg1JnplyBWq_mhSD73-0wi5bhOE48a-tJq-czF2uxXdwXMsG5o4CGHSZIbiau1Y6gW6U1ogpkRTrQBG01Ov2_xbeOcs1rjC3UxsCnya4kFk9kapvm6W9p0UhjZkxwhjfqaWEKUWyqu3T0rTSPyybJ-cBMuD_…	['Może być zdjęciem przedstawiającym tekst „M MeritumHR XM 00ደ 20 660 Do 2 nowoczesnych, prywatnych gabinetów stomatologicznych, w KALISZU TURKU poszukujemy do współpracy lekarza: ORTODONTĘ SEKRETARIAT@MERITUMHR.PL 795 558 884”']		3	0	0	https://m.facebook.com/groups/1033174347410947/permalink/1192402188154828/	3	2022-11-09 14:48:11	A
groups/1033174347410947/permalink/11	TRUE	FALSE	FALSE	Szpital w woj. opolskim nawiąże współpracę z Lekarzem: Lekarz Medycyny Ratunkowej Opis stanowiska • Opieka nad pacjentami w SOR • Preferowany pełen etat (godziny do negocjacji) • Forma zatrudnieniaWięcej preferowany kontrakt lub umowa o pracę • Stawka godzinowa na kontrakcie 130-140zl/h Zainteresowane osoby zapraszamy do kontaktu : Tel. Kom. 666 587 349 e.kucheruk@med-jobshr.pl #pracawmedycynie #…	Szpital w woj. opolskim nawiąże współpracę z Lekarzem: Lekarz Medycyny Ratunkowej Opis stanowiska • Opieka nad pacjentami w SOR • Preferowany pełen etat (godziny do negocjacji) • Forma zatrudnieniaWięcej preferowany kontrakt lub umowa o pracę • Stawka godzinowa na kontrakcie 130-140zl/h Zainteresowane osoby zapraszamy do kontaktu : Tel. Kom. 666 587 349 e.kucheruk@med-jobshr.pl #pracawmedycynie #…	https://m.facebook.com/photo/view_full_size/?fbid=143182245144951&ref_component=mbasic_photo_permalink&ref_page=%2Fwap%2Fphoto.php&refid=13&_ft_=encrypted_tracking_data.0AY8d3r_tfyZmZLhD3qvSmVKKCpU68KSgJf8ojQ53Y5aimS2BEgRpUGRLolVuMrxG2yhJa7XKNH5y0pOyIlTlLOJyLSuyXE-RhfGPXDz7CYVtAL0MJ1Ll2EHyKcp9g1rUukAKHbYwrMDl95FlQbH9_b_POuWW6ozKgbWBr3OEBwBj8YvM9238NpB_aW_9PTyeoEQVvfZ3UaIK3FYOxT8gOEnxBs1CfGWxJTQy7…	['Może być zdjęciem przedstawiającym 1 osoba i tekst „med-jobs HR STRZELCE OPOLSKIE LEKARZ MEDYCYNY RATUNKOWEJ 130-140 ZŁ/ H P”']		4	0	0	https://m.facebook.com/groups/1033174347410947/permalink/1192394904822223/	4	2022-11-09 14:35:18	A
groups/1033174347410947/permalink/10	TRUE	FALSE	FALSE	Ищу работу, врач ортодонт Witam jestem ortodonta i jestem w trakcie nauki jezyka polskiego i pisze w odpowiedzi na ogloszenie o prace. Jesli bylaby mozliwosc to bylbym chetny do podjecia pracy.	Ищу работу, врач ортодонт Witam jestem ortodonta i jestem w trakcie nauki jezyka polskiego i pisze w odpowiedzi na ogloszenie o prace. Jesli bylaby mozliwosc to bylbym chetny do podjecia pracy.		[]		0	1	2	https://m.facebook.com/groups/1033174347410947/permalink/1099379187457129/	0	2022-06-25 23:28:07	A
1	FALSE	TRUE	FALSE	[Name] priv	[Name] priv							https://facebook.com/1191556918239355		2022-10-29	A
1	FALSE	TRUE	FALSE	https://t.me/ +0kk9Md_FQjMzMWE 0	https://t.me/ +0kk9Md_FQjMzMWE 0	https://t.me/+0kk9Md_FQjMzMWE0						https://facebook.com/1192386678156379		2022-10-29	A
groups/1033174347410947/permalink/10	TRUE	FALSE	FALSE	Добрий день. Сімейний лікар з України шукає роботу в Польщі. Підскажіть як можливо працевлаштувтися?	Dzień dobry. Lekarz rodzinny z Ukrainy poszukuje pracy w Polsce. Czy możesz mi powiedzieć, jak znaleźć pracę?		[]		3	0	18	https://m.facebook.com/groups/1033174347410947/permalink/1088024938592554/	3	2022-06-07 21:17:43	A
1	FALSE	TRUE	FALSE	1)Знаходите клініку,де хочете працювати.І де вам нададуть лист для міністерства,що затруднять вас. 2)тлумач присенглий всіх документів+нота ріально завірити 3)збираєте всі решта документів(бада ння і тд) 4)заповнюєте вньосек 5)відправляєте в міністерство 6)нічого не робите,бо чекаєте невідомо скільки) Якось так,якщо коротко А,і ще...має бути підтвердження,щ о працювали 5 років (стаж)	1) Znajdź klinikę, w której chcesz pracować i w której dostaniesz pismo do ministerstwa, które które utrudnią ci to. 2) interpretator wszystkich dokumentów + notatka aby je poświadczyć 3) zebrać wszystkie pozostałe dokumenty (bada itp.) 4) wypełnić wniosek 5) wysłać do ministerstwa 6) nie rób nic, bo czekasz kto wie jak długo) Coś takiego, w skrócie Och, a także... musi być potwierdzenie, że prze…							https://facebook.com/1088041318590916		2022-05-29	A
1	FALSE	FALSE	TRUE	[Name] а якщо немає стажу, що робити?	[Name] a jak nie ma doświadczenia to co robić?							https://facebook.com/1088430398552008		2022-05-29	A
1	FALSE	FALSE	TRUE	[Name] я нажаль,нічим тут не поможу. Думаю,багато що залежить від клініки,яка вас візьме на роботу. Але в реальності,то я взагалі сумніваюся,що той дозвіл хтось отримає.Може якісь одиниці.Бо це лише на словах так швидко все робиться і спрощена система для нас	[Name], niestety nie mogę Ci tutaj pomóc. Myślę, że wiele zależy od kliniki, która Cię zatrudni. Ale w rzeczywistości wątpię aby ktoś dostał takie pozwolenie.Może jakieś jednostki.Bo to tylko w słowach tak szybko wszystko się załatwia i upraszcza nam system							https://facebook.com/1088442685217446		2022-05-29	A
1	FALSE	FALSE	TRUE	[Name] як допомога від ООН, так?))) Тобто, ніяких спрощень фактично немає.	[Name] jako pomoc z ONZ, tak?))) To znaczy, że właściwie nie ma żadnych uproszczeń.							https://facebook.com/1088443598550688		2022-05-29	A
1	FALSE	FALSE	TRUE	[Name] напевне)))	[Name] na pewno)))							https://facebook.com/1088457048549343		2022-05-29	A
1	FALSE	TRUE	FALSE	https:// szpital.slupsk.p l/wp-content/ uploads/2022/03/ praca-dla-ukrain y-2-1024x536.jp eg	https:// szpital.slupsk.p l/wp-content/ uploads/2022/03/ praca-dla-ukrain y-2-1024x536.jp eg	https://szpital.slupsk.pl/wp-content/uploads/2022/03/praca-dla-ukrainy-2-1024x536.jpeg						https://facebook.com/1088051728589875		2022-05-29	A
1	FALSE	TRUE	FALSE	https:// scontent-waw1-1. xx.fbcdn.net/v/ t39.30808-6/ 277755908_281519 1802118797_3215 542873613113829 _n.png?_nc_cat= 109&ccb=1-7&_nc _sid=730e14&_nc _ohc=k7PC8-T9bc MAX8dXcL7&_nc_h t=scontent-waw1 -1.xx&oh=00_AT8 jrUYZXGNAY0uiM2 nzM9MqlLiG9lmhz IWPpLCjLejBcg&o e=62A4DC6B	https:// scontent-waw1-1. xx.fbcdn.net/v/ t39.30808-6/ 277755908_281519 1802118797_3215 542873613113829 _n.png?_nc_cat= 109&ccb=1-7&_nc _sid=730e14&_nc _ohc=k7PC8-T9bc MAX8dXcL7&_nc_h t=scontent-waw1 -1.xx&oh=00_AT8 jrUYZXGNAY0uiM2 nzM9MqlLiG9lmhz IWPLCjLejBcg&o e=62A4DC6B							https://facebook.com/1088052108589837		2022-05-29	A
1	FALSE	TRUE	FALSE	Zapraszam Starachowice priv	Zapraszam Starachowice priv							https://facebook.com/1088081508586897		2022-05-29	A
1	FALSE	FALSE	TRUE	[Name] priv	[Name] priv							https://facebook.com/1094639987931049		2022-06-29	A
1	FALSE	TRUE	FALSE	Priv	Priv							https://facebook.com/1088086505253064		2022-05-29	A
1	FALSE	TRUE	FALSE	Zapraszam do kontaktu	Zapraszam do kontaktu							https://facebook.com/1088218468573201		2022-05-29	A
1	FALSE	TRUE	FALSE	[Name of employment Agency]. Фирма трудоустраивает врачей. Безплатно. Надо только платить за присяжного тлумача. Есть фирми в Фейсбуке. Или сами приходите в клинику и говорите с начмедом или директором. Желательно с переводчиком, если не знаете язык. Либо заготовить заранее и перевести текст собеседования.	[Name of employment Agency]. Firma zatrudnia dla lekarzy. Bez opłat. Trzeba tylko zapłacić za tlumak jury. Na facebooku pojawiła się firmika. Możesz też pójść do przychodni i porozmawiać z lekarzem prowadzącym lub dyrektorem. Najlepiej z tłumaczem, jeśli nie znasz języka. Można też wcześniej przygotować i przetłumaczyć tekst wywiadu.							https://facebook.com/1088341205227594		2022-05-29	A
1	FALSE	TRUE	FALSE	Polecam napisać lub zadzwonić do Agencja [name of employment Agency] pomagają skutecznie medykom z Ukrainy w legalizacji pracy w Polsce. Nie pobierają żadnych opłat.	Polecam napisać lub zadzwonić do Agencja [name of employment Agency] pomagają skutecznie medykom z Ukrainy w legalizacji pracy w Polsce. Nie pobierają żadnych opłat.							https://facebook.com/1088372221891159		2022-05-29	A
1	FALSE	TRUE	FALSE	Witam, napisałam wiadomość prywatnie.	Witam, napisałam wiadomość prywatnie.							https://facebook.com/1088390275222687		2022-05-29	A
1	FALSE	TRUE	FALSE	Proszę o kontakt, województwo świetokrzyskie	Proszę o kontakt, województwo świetokrzyskie							https://facebook.com/1093956557999392		2022-05-29	A
1	FALSE	FALSE	TRUE	[Name] priv	[Name] priv							https://facebook.com/1094640087931039		2022-06-29	A
1	FALSE	TRUE	FALSE	priv	priv							https://facebook.com/1192243621504018		2022-10-29	A
1	FALSE	TRUE	FALSE	https://t.me/ +0kk9Md_FQjMzMWE 0	https://t.me/ +0kk9Md_FQjMzMWE 0	https://t.me/+0kk9Md_FQjMzMWE0						https://facebook.com/1192386394823074		2022-10-29	A
groups/1033174347410947/permalink/11	TRUE	FALSE	FALSE	Доброго дня, шукаю стоматолога, ортодонта та асистента	Witam, poszukuję stomatologa, ortodonty i asystentki		[]		5	0	13	https://m.facebook.com/groups/1033174347410947/permalink/1191859814875732/	5	2022-11-08 18:30:29	A
1	FALSE	TRUE	FALSE	Яке місто? На якому рівні треба мову знати? ( цікавить ассистент)	Jakie miasto? Na jakim poziomie trzeba znać język ( asystentka pyta)?							https://facebook.com/1191869968208050		2022-10-29	A
1	FALSE	TRUE	FALSE	Доброго дня, цікавить стоматолог. Які умови, місто?	Witam, jestem zainteresowany pracą u dentysty. Jakie są warunki, miasto?							https://facebook.com/1191871721541208		2022-10-29	A
1	FALSE	FALSE	TRUE	[Name] priv	[Name] priv							https://facebook.com/1191873478207699		2022-10-29	A
1	FALSE	FALSE	TRUE	[Name] перевірте іншу папку	[Name] sprawdź inny folder							https://facebook.com/1191970351531345		2022-10-29	A
1	FALSE	TRUE	FALSE	Яке місто? 20 років стаж асистента	Jakie miasto? 20 lat doświadczenia na stanowisku asystenta							https://facebook.com/1191871951541185		2022-10-29	A
1	FALSE	FALSE	TRUE	[Name] priv	[Name]priv							https://facebook.com/1191874084874305		2022-10-29	A
1	FALSE	TRUE	FALSE	Цікавить	Zainteresowany							https://facebook.com/1191875678207479		2022-10-29	A
1	FALSE	FALSE	TRUE	[Name] перевірте іншу папку	[Name] sprawdź inny folder							https://facebook.com/1191970408198006		2022-10-29	A
1	FALSE	TRUE	FALSE	Яке місто?маю WPWZ	Jakie miasto? Mam WPWZ							https://facebook.com/1191880734873640		2022-10-29	A
1	FALSE	FALSE	TRUE	[Name]будь ласка, напишіть мені повідомлення	[Name] proszę wyślij mi wiadomość							https://facebook.com/1191893368205710		2022-10-29	A
1	FALSE	FALSE	TRUE	[Name] шукаю стоматолога до міста Kalisz та Ustka.	[Name] szuka stomatologa w Kaliszu i Ustce.							https://facebook.com/1192194394842274		2022-10-29	A
1	FALSE	TRUE	FALSE	Добр.день!врач стоматолог ,стаж 21 год ,образование Украина	Stomatolog, 21 lat doświadczenia, wykształcenie Ukraina							https://facebook.com/1191920344869679		2022-10-29	A
1	FALSE	FALSE	TRUE	[Name] priv	[Name] priv							https://facebook.com/1191923078202739		2022-10-29	A
groups/1033174347410947/permalink/11	TRUE	FALSE	FALSE	Доброго дня. Підкажіть фірми або агенства які допомогаюсь отримати дозвіл на роботу, децізію стоматологам в Польші. Дякую	Dzień dobry. Podpowiedzcie mi firmy lub agencje, które pomagają dentystom w uzyskaniu pozwolenia na pracę, dekretu w Polsce. Dziękuję.		[]		0	0	4	https://m.facebook.com/groups/1033174347410947/permalink/1186167495444964/	0	2022-10-31 12:31:05	A
1	FALSE	TRUE	FALSE	Ви можете зробити самі	Możesz to zrobić sam							https://facebook.com/1187398371988543		2022-10-29	A
1	FALSE	TRUE	FALSE	Medical Workers polecam!	Pracownicy medyczni polecają!							https://facebook.com/1190851654976548		2022-10-29	A
1	FALSE	FALSE	TRUE	Не рекомендуется!! !! 🤦😬🤯	Nie polecam!!! !! 🤦😬🤯							https://facebook.com/1191892358205811		2022-10-29	A
1	FALSE	TRUE	FALSE	Dzień dobry , zapraszam do kontaktu [phone number] :)	Dzień dobry , zapraszam do kontaktu [phone number] :)							https://facebook.com/1191568098238237		2022-10-29	A
groups/1033174347410947/permalink/11	TRUE	FALSE	FALSE	Доброго дня. Я стоматолог з Україн . Підкажіть, як зараз отримати лицизію ? Маю усі переведені та завірені документи. Чи можна пройти медичну комісію не моючи клініки яка готова мене взяти? Чи обов‘язково потрібно спрямування від клініки. Дякую. Чи хто може допомогти.	Dzień dobry. Jestem dentystą z Ukrainy. Czy możecie mi powiedzieć jak teraz zdobyć prawo jazdy? Mam wszystkie przetłumaczone i poświadczone dokumenty. Czy możliwe jest przejście komisji lekarskiej bez posiadania przychodni, która jest gotowa mnie przyjąć? Czy muszę mieć skierowanie z przychodni? Dziękuję. Albo kto może pomóc.		[]		0	0	5	https://m.facebook.com/groups/1033174347410947/permalink/1183521149042932/	0	2022-10-27 16:33:00	A
1	FALSE	TRUE	FALSE	Здравствуйте, направление не обязательно. Проходите медкомиссию в Medycyna pracy . Обращаетесь с ней в izba lekarska, перед этим надо позвонить или записаться на прием. У вас проверят документы и дадут дополнительные заявления которые надо заполнить, дадут адрес куда отправлять документы. Потом ждете минимум 4 месяца и децизия у вас	Witam, skierowanie nie jest konieczne. Trzeba zrobić badania lekarskie w Medycynie Pracy. Wniosek składa się w izbie lekarskiej, wcześniej trzeba zadzwonić lub umówić się na spotkanie. Sprawdzą oni Twoje dokumenty i podadzą Ci dodatkowe informacje, które musisz wypełnić oraz adres, na który powinieneś wysłać swoje dokumenty. Potem trzeba poczekać co najmniej 4 miesiące i masz swoje decisión.							https://facebook.com/1184035852324795		2022-10-29	A
1	FALSE	TRUE	FALSE	https://t.me/ +0kk9Md_FQjMzMWE 0	https://t.me/ +0kk9Md_FQjMzMWE 0	https://t.me/+0kk9Md_FQjMzMWE0						https://facebook.com/1184052518989795		2022-10-29	A
1	FALSE	TRUE	FALSE	[phone number]	[phone number]							https://facebook.com/1184052568989790		2022-10-29	A
1	FALSE	TRUE	FALSE	Priv	Priv							https://facebook.com/1191554198239627		2022-10-29	A
1	FALSE	TRUE	FALSE	[Name]	[Name]							https://facebook.com/1191554388239608		2022-10-29	A
groups/1033174347410947/permalink/11	TRUE	FALSE	FALSE	Dzień dobry! Jako firma zajmująca się edukacją dla branży healthcare, chętnie zaprosimy do współpracy osób z Ukrainy, a mianowicie specjalistów, które mają nie tylko wykształcenie z dziedziny medycyny, ale także mogą się pochwalić doróbkami naukowymi czy doświadczeniem w prowadzeniu szkoleń i treningów z zakresu tematyki zdrowotnej lub zapobieganiuWięcej chorób. Jeżeli jesteś osobą, która chce po…	Dzień dobry! Jako firma zajmująca się edukacją dla branży healthcare, chętnie zaprosimy do współpracy osób z Ukrainy, a mianowicie specjalistów, które mają nie tylko wykształcenie z dziedziny medycyny, ale także mogą się pochwalić doróbkami naukowymi czy doświadczeniem w prowadzeniu szkoleń i treningów z zakresu tematyki zdrowotnej lub zapobieganiuWięcej chorób. Jeżeli jesteś osobą, która chce po…		[]		1	0	0	https://m.facebook.com/groups/1033174347410947/permalink/1191553341573046/	1	2022-11-08 09:08:09	A
groups/1033174347410947/permalink/11	TRUE	FALSE	FALSE	Szukam medyczny personel do swojego POZ (POZNAŃ) w którym będą pracować lekarze z Ukrainy i będzie przeznaczony do pacjentów z Ukrainy oraz Polski. Pomagam z dokumentacją do MZ zainteresowane osoby proszę o kontakt [phone number] / [emial address] https://t.me/+0kk9Md_FQjMzMWE0	Szukam medyczny personel do swojego POZ (POZNAŃ) w którym będą pracować lekarze z Ukrainy i będzie przeznaczony do pacjentów z Ukrainy oraz Polski. Pomagam z dokumentacją do MZ zainteresowane osoby proszę o kontakt [phone number] / [email address] https://t.me/+0kk9Md_FQjMzMWE0	https://m.facebook.com/photo/view_full_size/?fbid=1310986939657318&ref_component=mbasic_photo_permalink&ref_page=%2Fwap%2Fphoto.php&refid=13&_ft_=encrypted_tracking_data.0AY_Mnghkbb7fl5yM7DjEDNQ6_IAkVXKwXIEHWey5FgcroUp7OA29VnPCEs-3RKAjn043qB29SGFziEeGgIPKx6NYqWNu3o5Xyym-bgwPdr7SmMXRheM4kzBXMhb9c_B0DAz0Nwb00freN3Gi1EQAStlPIKmtq5bgyL6QhRczX_Sr7IOmACz_TS-mFXoKkocHREw_YYbop-j4Fgwit1cIgQdaNNc3szgw2v0e…	['Może być zdjęciem przedstawiającym 1 osoba i zegarek na rękę']		2	0	4	https://m.facebook.com/groups/1033174347410947/permalink/1187632598631787/	2	2022-11-02 16:36:21	A
1	FALSE	TRUE	FALSE	Шукаю роботу акушерки. Маю документи	Poszukuję pracy w charakterze położnej. Mam dokumenty							https://facebook.com/1188810391847341		2022-10-29	A
1	FALSE	FALSE	TRUE	[Name] [phone number]	[Name] [phone number]							https://facebook.com/1191142088280838		2022-10-29	A
1	FALSE	TRUE	FALSE	Доброго дня. Шукаю роботу мед.сестри.Доку менти є.	Dzień dobry. Szukam pracy jako pielęgniarka. Są tam policjanci.							https://facebook.com/1188847901843590		2022-10-29	A
1	FALSE	FALSE	TRUE	[Name] [phone number]	[Name] [phone number]							https://facebook.com/1191543874907326		2022-10-29	A
groups/1033174347410947/permalink/11	TRUE	FALSE	FALSE	Резюме надсилати на адресу: [email address] Знання польської мови обов'язково, не нижче рівня А2. Допомагаємо безкоштовно скласти документи до міністерства!	CV należy przesyłać na adres: [email address] Wymagana jest znajomość języka polskiego, nie niższa niż poziom A2. Pomagamy w przygotowaniu dokumentów do Ministerstwa za darmo!	https://m.facebook.com/photo/view_full_size/?fbid=638346721362174&ref_component=mbasic_photo_permalink&ref_page=%2Fwap%2Fphoto.php&refid=13&_ft_=encrypted_tracking_data.0AY-J5H7VLuZCbWdsBrZkrB0Qh9pqHIXcdEs2rESoDzJXj_j8JAxC7TxRSX6OsBUM2sgA2JaoGSBK0ebMjXn7liq8z3P-VNl9eSgbAAWm-lzV8oXq4FRfH8ZG4OSOi8Sj7kSnIzoKAomjR6Le6zZkSKLThRSojtX_Up5ncVW-Bx6xI_JV-J0jlb60GnPplsDlt2tvj-Ni7pXXo5rE2w-ab1i7R-yw1Zq7oGob6…	["Może być zdjęciem przedstawiającym co najmniej jedna osoba i tekst „M MeritumHR шукаемо лкарв: кардоло гнеколог терапевт рентгенолог анестезолог гастроентеролог окулст OK DICT польськой мови обов'язково! тел. 48698586678 olenameritum@gmail.com знання”"]		0	0	0	https://m.facebook.com/groups/1033174347410947/permalink/1191516708243376/	0	2022-11-08 08:06:45	A
groups/1033174347410947/permalink/11	TRUE	FALSE	FALSE	Доброго дня, допоможу заповнити анкету і зареєструватись на здачу біометріі в Канаду. Кого цікавить, телефонуйте [phone number] Viber [number]	Witam, pomogę w wypełnieniu ankiety i rejestracji na biometrię do Kanady. Zainteresowanych prosimy o kontakt telefoniczny[phone number] Viber [number]		[]		0	0	0	https://m.facebook.com/groups/1033174347410947/permalink/1191005471627833/	0	2022-11-07 14:16:16	A
groups/1033174347410947/permalink/11	TRUE	FALSE	FALSE	Witam poszukuje do ośrodka rehabilitacji w[location] pod Warszawa pielęgniarek 🙂 Praca w miłej atmosferze bez presji w rozwijającym się miejscu 🙂 zmiany 12 bądź 24 godzinne	Witam poszukuje do ośrodka rehabilitacji w [location] pod Warszawa pielęgniarek 🙂 Praca w miłej atmosferze bez presji w rozwijającym się miejscu 🙂 zmiany 12 bądź 24 godzinne		[]		2	2	1	https://m.facebook.com/groups/1033174347410947/permalink/1184133925648321/	2	2022-10-28 14:08:27	A
1	FALSE	TRUE	FALSE	Диплом фельдшера	Dyplom paramedyka							https://facebook.com/1184313385630375		2022-10-29	A
groups/1033174347410947/permalink/11	TRUE	FALSE	FALSE	Також маємо вакансії для педіатра, лікаря сімейного, невролога, стоматолога.	Posiadamy również wolne miejsca pracy dla pediatry, lekarza rodzinnego, neurologa, stomatologa.	https://m.facebook.com/photo/view_full_size/?fbid=690839186112927&ref_component=mbasic_photo_permalink&ref_page=%2Fwap%2Fphoto.php&refid=13&_ft_=encrypted_tracking_data.0AY9c1LMKrUW9kihf4VQLB7rMQ-JLijVIJdmx5KAxBYsAAPTV8X4Li_3Tngpx7L9HhYqNZ_hSz5jB5iXrGYTTVF3Mo21zMrwHYRJDAE3v9z7dmdW6gC7Y3AhbSdmT6NiARW0wAwyvwuIbq3L4sNUSO6mW1NSVFIiFXRBvjHUvHCruEBKAt-7T6nkeCGtwIOgphNnlbsgGaCUGuTTd8ua8LS76oYBYmyMAtXiy4…	["Może być zdjęciem przedstawiającym 1 osoba i tekst „M MeritumHR ви лкар терапевт? у вас E ршення миністра охорони здоров'я? шукаете роботу в польщ? маю для вас вакансю 3 безкоштовним житлом y варминсько-мазурському воеводств телефонуйте +48698586678”"]		2	0	0	https://m.facebook.com/groups/1033174347410947/permalink/1190963611632019/	2	2022-11-07 13:02:02	A
groups/1033174347410947/permalink/11	TRUE	FALSE	FALSE			https://m.facebook.com/photo/view_full_size/?fbid=832358181244737&ref_component=mbasic_photo_permalink&ref_page=%2Fwap%2Fphoto.php&refid=13&_ft_=encrypted_tracking_data.0AY_X7J-hN1-fujWrxaD5DfEKad5CY1r7H-hnwaZcUfNEHuTtLgyjR7tRx0_6JZnuadxiGtoT7EHqBetb7TkiEERU12UyK4en4qLDY1QXisZJS7vr25LYecT7owjqopp4uLgrBR9oBWV_7U23LLxvh5leDQatLxXPEdytLtBWhSlMdQ1LGS7LugPE5sxVFqzqb6OjFO8cEVnGgQQMpyrZcP7z5thMndyj1IxWK…	['Może być zdjęciem przedstawiającym tekst „напишу для вас CV (резюме) польською мовою TEPMIH виконання 1 день 731628168 IVIBER +380632480568”']		0	0	2	https://m.facebook.com/groups/1033174347410947/permalink/1190233161705064/	0	2022-11-06 10:20:00	A
1	FALSE	TRUE	FALSE	Яка ціна?	Jaka jest cena?							https://facebook.com/1190234971704883		2022-10-29	A
1	FALSE	FALSE	TRUE	[Name] 30 злотих	[Name] 30 zł							https://facebook.com/1190238248371222		2022-10-29	A
groups/1033174347410947/permalink/11	TRUE	FALSE	FALSE	Доброго дня!попросили поширити!Колега пропонує роботу лікарю ортодонту з України.Szukam lekarza ortodonty do pracy na stale w praktyce w Kobierzycach w Polsce blisko Wroclawia pomoge w rejestracji w polskich izbach lekarskich i rozmawiam plynnie po angielsku i rosyjski komunikatywny adres email [email address] lub [email address] telefon[phone number]	Доброго дня!попросили поширити!Колега пропонує роботу лікарю ортодонту з України.Szukam lekarza ortodonty do pracy na stale w praktyce w [Location] pomoge w rejestracji w polskich izbach lekarskich i rozmawiam plynnie po angielsku i rosyjski komunikatywny adres email [email address] lub [email address] telefon [phone number]		[]		0	1	0	https://m.facebook.com/groups/1033174347410947/permalink/1188357161892664/	0	2022-11-03 18:44:06	A
groups/1033174347410947/permalink/11	TRUE	FALSE	FALSE			https://m.facebook.com/photo/view_full_size/?fbid=1310759186346760&ref_component=mbasic_photo_permalink&ref_page=%2Fwap%2Fphoto.php&refid=13&_ft_=encrypted_tracking_data.0AY9bGYAKNgOmC-KQDkpp8TIovloCySLRV1hp_YnWt4xmtNqiVgjNIG9VMcqy8MTsypeRxhLfNlZ7HOwmN579qq_kV7Xsoj5Zw1Y2BXdLV90kWC_qIObBZ7mAfaQO4-52DAwc8al-nlVEIzJMTGi3BUvX5KZPRpudLuWUGs0y3bhrSmwucON2k0Mh8d3BXYOi49ynQDyP9_B7SQkagFq3vcqTK350eTk9uPSl…	['Może być zdjęciem przedstawiającym 2 osoby i tekst „актуальна ваканся для родинного лкаря та педатра в познан. готуемо пакет документв для отримання дозволу на роботу для лкарив,безкоштовне лкарв, житло 791 238 513”']		0	0	2	https://m.facebook.com/groups/1033174347410947/permalink/1187432495318464/	0	2022-11-02 10:19:34	A
1	FALSE	TRUE	FALSE	Можна будь ласка детальнішу інформацію	Czy możesz podać bardziej szczegółowe informacje							https://facebook.com/1188041408590906		2022-10-29	A
1	FALSE	FALSE	TRUE	[Name] https://t.me/ +0kk9Md_FQjMzMWE 0	[Name] https://t.me/ +0kk9Md_FQjMzMWE 0	https://t.me/+0kk9Md_FQjMzMWE0						https://facebook.com/1188059415255772		2022-10-29	A
groups/1033174347410947/permalink/11	TRUE	FALSE	FALSE	Witam. Znajoma z Ukrainy szuka kursu medycznego języka Polskiego . ktoś może doradzić gdzie taki kurs szukać?	Witam. Znajoma z Ukrainy szuka kursu medycznego języka Polskiego . ktoś może doradzić gdzie taki kurs szukać?		[]		1	0	10	https://m.facebook.com/groups/1033174347410947/permalink/1182364679158579/	1	2022-10-26 00:43:01	A
1	FALSE	TRUE	FALSE	Wiem że taki kurs jest przy Uniwersytecie Medycznym	Wiem że taki kurs jest przy Uniwersytecie Medycznym							https://facebook.com/1182500132478367		2022-10-29	A
1	FALSE	FALSE	TRUE	[Name] Це проходить онлайн чи як?	[Name] Jest w sieci czy co?							https://facebook.com/1182523655809348		2022-10-29	A
1	FALSE	FALSE	TRUE	Люба Люба докладно не знаю. Треба дзвонити до них. Принаймні такий курс був в Університеті в Познані ще весною.	Drogo, nie znam szczegółów. Musisz do nich zadzwonić. Przynajmniej był taki kurs na Uniwersytecie w Poznaniu wiosną.							https://facebook.com/1182524435809270		2022-10-29	A
1	FALSE	FALSE	TRUE	[Name] https:// m.facebook.com/ story.php?story_ fbid=1327478995 16917&id=100083 451216357	[Name] https:// m.facebook.com/ story.php?story_ fbid=1327478995 16917&id=100083 451216357	https://scontent-fra5-2.xx.fbcdn.net/v/t39.30808-6/311311728_132746499517057_8252489003177553837_n.jpg?stp=cp0_dst-jpg_e15_p168x128_q65&_nc_cat=103&ccb=1-7&_nc_sid=110474&_nc_ohc=d3bpWcUETD4AX_mEw7y&_nc_ht=scontent-fra5-2.xx&oh=00_AfCP09FQI2qJ4QFAltiLOzvDbvs7aT2GuZjeZczUWnA5kw&oe=63B21426						https://facebook.com/1182540495807664		2022-10-11 12:09:00	A
1	FALSE	FALSE	TRUE	[Name] дякую, але мені це не потрібно 😉	[Name] dzięki, ale nie jest mi to potrzebne 😉							https://facebook.com/1182541852474195		2022-10-29	A
1	FALSE	TRUE	FALSE	[Name of employment Agency]	[Name of employment Agency]							https://facebook.com/1182539752474405		2022-10-29	A
1	FALSE	TRUE	FALSE	Czy znajomy nie szuka pracy?	Czy znajomy nie szuka pracy?							https://facebook.com/1182562315805482		2022-10-29	A
1	FALSE	TRUE	FALSE	Pani mogę napisać do mnie prywatne.	Pani mogę napisać do mnie prywatne.							https://facebook.com/1182576369137410		2022-10-29	A
1	FALSE	FALSE	TRUE	[Name] też ciekawie, zabrałam koleżankę do siebie do Warszawy. A1A2 już ma, a C1 jeszcze nie.	[Name] też ciekawie, zabrałam koleżankę do siebie do Warszawy. A1A2 już ma, a C1 jeszcze nie.							https://facebook.com/1183940742334306		2022-10-29	A
1	FALSE	TRUE	FALSE	Też ciekawe	Też ciekawe							https://facebook.com/1186980598696987		2022-10-29	A
groups/1033174347410947/permalink/11	TRUE	FALSE	FALSE	Доброго дня! Є тимчасова робота для медиків і не тільки в домі опіки над старшими людьми в [Location]. Робота від зараз, ставка 25 злотих нетто/година. Робота по 12 годин, є нічні зміни. У випадку повної занятості то надають безкоштовно житло і харчування. Роботу можна розпочати вже від зараз. Звертайтеся у вайбер [number] Вакансія буде актуально протягом пари днів.	Dzień dobry!!! Jest tymczasowa praca dla lekarzy i nie tylko w domu dla osób starszych w [Location]. Praca od zaraz, stawka 25 zł netto / godzinę. Praca przez 12 godzin, zdarzają się zmiany nocne. W przypadku pełnego zatrudnienia zakwaterowanie i wyżywienie jest zapewnione bezpłatnie. Prace można rozpocząć już teraz. Skontaktuj się z nami na Viberze [number] Wakat będzie aktualny przez kilka dni.		[]		4	3	0	https://m.facebook.com/groups/1033174347410947/permalink/1186774765384237/	4	2022-11-01 10:18:59	A
groups/1033174347410947/permalink/11	TRUE	FALSE	FALSE	Szukasz lekarzy i pielęgniarek do swojej placówki? Specjalizujemy się w doradztwie i rekrutacji kadry wysoko wyspecjalizowanej, kadry zarządzającej oraz medycznej. ➡️skutecznie rekrutujemy lekarzy iWięcej pielęgniarki do placówek medycznych ➡️kadra medyczna z Polski i spoza UE 🇺🇦🇲🇬 ➡️rekrutacja lekarzy i pielęgniarek do Klinik w Niemczech 🇧🇪 ➡️baza lekarzy z Polski i spoza UE Zadzwoń i dowiedz si…	Szukasz lekarzy i pielęgniarek do swojej placówki? Specjalizujemy się w doradztwie i rekrutacji kadry wysoko wyspecjalizowanej, kadry zarządzającej oraz medycznej. ➡️skutecznie rekrutujemy lekarzy iWięcej pielęgniarki do placówek medycznych ➡️kadra medyczna z Polski i spoza UE 🇺🇦🇲🇬 ➡️rekrutacja lekarzy i pielęgniarek do Klinik w Niemczech 🇧🇪 ➡️baza lekarzy z Polski i spoza UE Zadzwoń i dowiedz si…	https://m.facebook.com/photo/view_full_size/?fbid=204812678617974&ref_component=mbasic_photo_permalink&ref_page=%2Fwap%2Fphoto.php&refid=13&_ft_=encrypted_tracking_data.0AY8IUe8EBMOZhZcKKmatNEKJFk6ENCr_Lck-w0XtRbWgrmwiu1z_M7XYSWIY32Yd2cUcMCRMb6ZkvQti6wmTPY6DOAJtb3CusOFsyacW-A-rPDJdymZn18wm1bpUEQX0Pwo56-SJJko9sJPBMyjHz2uUIFq3qj0rO558CaYajGXwWNXhiJuptbJ_n5otIHXvEQBudXeDt0EaHpN3ITEoGSSmbu9n0hXvs795c…	['Może być zdjęciem przedstawiającym telefon i tekst „shift Czy w Twojej placówce brakuje lekarzy i pielęgniarek? Skutecznie pomagamy w znalezieniu najlepszej kadry medycznej! 792 999 910 784333622 MeritumHR”']		0	0	2	https://m.facebook.com/groups/1033174347410947/permalink/1186191338775913/	0	2022-10-31 13:18:28	A
1	FALSE	TRUE	FALSE	Доброго дня. Чи підходить вам медсестра з дипломом акушерки?	Dzień dobry. Czy pielęgniarka z dyplomem położnej jest dla Ciebie odpowiednia?							https://facebook.com/1186202368774810		2022-10-29	A
1	FALSE	FALSE	TRUE	Tak, zadzwoń do [Name], przedstawi oferty pracy [phone number]	Tak, zadzwoń do [Name], przedstawi oferty pracy [phone number]							https://facebook.com/1186204105441303		2022-10-29	A
groups/1033174347410947/permalink/11	TRUE	FALSE	FALSE			https://m.facebook.com/photo/view_full_size/?fbid=685853343278178&ref_component=mbasic_photo_permalink&ref_page=%2Fwap%2Fphoto.php&refid=13&_ft_=encrypted_tracking_data.0AY_bLo49Q1Q6tPjHCLUAhJK7CSrdvXIJjRpKAsi8Q4YSUnZvQHkAwjc6wh4OLs2RhZrZP4FO5s5TZHFLiv6jIdopNopiFtE7q2oLZZe3MhGkS41SbqDLASe5pDCaX4gC0_C0rUa5Nm_F1_PuGp-LswwzVmE5WtrEXh6eF8ImYgmEWPvNWPcBUxNmbG1cPhP8Yu2S6YEtsgVVj3L5Ck5VISys32CiwLVB56KSu…	["Może być zdjęciem przedstawiającym 1 osoba i tekst „M MeritumHR ви лар терапевт? у вас € ршення миністра охорони здоров'я? шукаете роботу в польщ? маю для вас вакансю 3 безкоштовним житлом y варминсько-мазурському воеводств телефонуйте +48698586678”"]		2	0	0	https://m.facebook.com/groups/1033174347410947/permalink/1186148488780198/	2	2022-10-31 11:52:51	A
groups/1033174347410947/permalink/11	TRUE	FALSE	FALSE	Ви лікар терапевт? У вас є рішення міністра охорони здоров'я? Шукаєте роботу в Польщі? Маю для Вас вакансію з безкоштовним житлом у Вармінсько-Мазурському воєводстві Телефонуйте +[phone number]	Czy jesteś lekarzem ogólnym? Czy ma pan decyzję ministra zdrowia? Szukasz pracy w Polsce? Mam dla Ciebie wolne miejsce z darmowym zakwaterowaniem w województwie warmińsko-mazurskim Zadzwoń +[phone number]	https://m.facebook.com/photo/view_full_size/?fbid=204207032011872&ref_component=mbasic_photo_permalink&ref_page=%2Fwap%2Fphoto.php&refid=13&_ft_=encrypted_tracking_data.0AY84SGslwaqOQ-iAmgNbi5PaMsDdJ4Cu0mIDh8k5IA7EwaN0Sm-LFo1-z3FDNhndmIoOvOyhvQa01cFjgA4ju8JeVItr8137lZiIAlQPV5HKANZR-1Z5JU9cCm4EbNxupWFec-0bgiRTYNoGFXWOnHmTaHhG8VuA9a4ZnCy-ejj-z7tqM_4_L6DptOc1TkIqyo4x31SqHoLX3oXLOCXl3TpqADgYOQyzCH4R6…	["Może być zdjęciem przedstawiającym 1 osoba i tekst „M MeritumHR ви лар терапевт? у вас € ршення миністра охорони здоров'я? шукаете роботу в польщ? маю для вас вакансю 3 безкоштовним житлом y варминсько-мазурському воеводств телефонуйте +48698586678”"]		0	0	0	https://m.facebook.com/groups/1033174347410947/permalink/1184129648982082/	0	2022-10-28 14:00:19	A
groups/1033174347410947/permalink/11	TRUE	FALSE	FALSE	Dzień dobry, Czy muszę podawać w Ministerswo na nostryfikacje dokumenty oryginały po ukraińsku? Czy mogę podać tylko tłumaczenia przysięgłe?	Dzień dobry, Czy muszę podawać w Ministerswo na nostryfikacje dokumenty oryginały po ukraińsku? Czy mogę podać tylko tłumaczenia przysięgłe?		[]		1	0	3	https://m.facebook.com/groups/1033174347410947/permalink/1183939379001109/	1	2022-10-28 07:28:58	A
1	FALSE	TRUE	FALSE	Я подавала ксерокс заверенный натариально	Złożyłem kserokopię potwierdzoną notarialnie							https://facebook.com/1183975982330782		2022-10-29	A
1	FALSE	FALSE	TRUE	[Name] спасибо	[Name] dziękuję							https://facebook.com/1183980748996972		2022-10-29	A
1	FALSE	TRUE	FALSE	Доброго дня!	Dzień dobry!							https://facebook.com/1184052845656429		2022-10-29	A
1	FALSE	TRUE	FALSE	обовязково, якшо не оригінали дипломів, то хочаб нотаріально завірені копії Українських дипломів, [phone number] дзвоніть надам інформацію	koniecznie, jeśli nie oryginały dyplomów, to przynajmniej notarialne kopie dyplomów ukraińskich, [phone number] zadzwoń do mnie udzielę informacji							https://facebook.com/1184056188989428		2022-10-29	A
groups/1033174347410947/permalink/11	TRUE	FALSE	FALSE	Szukam LEKARZA RODZINNEGO/PEDIATRY do swojego POZ (POZNAŃ) w którym będą pracować lekarze z Ukrainy i będzie przeznaczony do pacjentów z Ukrainy. LEKARZA KTÓRY ZŁOŻYŁ DOKUMENTY DO MINISTERSTWA ZDROWJA, LUBWięcej JUŻ MA PRAWO WYKONYWANIA ZAWODU LEKARZA RODZINNEGO LUB PEDIATRY W POLSCE zainteresowane osoby proszę o kontakt [phone number] / [email address] https://t.me/lekazy	Szukam LEKARZA RODZINNEGO/PEDIATRY do swojego POZ (POZNAŃ) w którym będą pracować lekarze z Ukrainy i będzie przeznaczony do pacjentów z Ukrainy. LEKARZA KTÓRY ZŁOŻYŁ DOKUMENTY DO MINISTERSTWA ZDROWJA, LUBWięcej JUŻ MA PRAWO WYKONYWANIA ZAWODU LEKARZA RODZINNEGO LUB PEDIATRY W POLSCE zainteresowane osoby proszę o kontakt [phone number] /[email address] https://t.me/lekazy	https://m.facebook.com/photo/view_full_size/?fbid=1305555330200479&ref_component=mbasic_photo_permalink&ref_page=%2Fwap%2Fphoto.php&refid=13&_ft_=encrypted_tracking_data.0AY_CWV_b7bVuUE8kHvXu6iwmDffl-pFYT_7c8_FO3BHJWxMeN8RCvA167a4f6wPwsKaGJij80s9DI7EAZFDgO2l2tS4eDBAFjlM59j7Qm8-f8I6zwTnqNgGgYEJu1JjxhgQdPM_s1w7uKUGt_hi9na37ffWVe-izJwkyrLE-m67p5RRPiRiMe3ve7UBPPg2NL6qBHZOg-R6eRHcOMzXqRUr30kEA2SFTkHE6…	['Może być zdjęciem przedstawiającym 1 osoba, stoi i zegarek na rękę']		2	0	4	https://m.facebook.com/groups/1033174347410947/permalink/1182580602470320/	2	2022-10-26 08:41:09	A
1	FALSE	TRUE	FALSE	Шукаю роботу з дипломом акушерська справа.	Poszukuję pracy z dyplomem położnej.							https://facebook.com/1182582872470093		2022-10-29	A
1	FALSE	FALSE	TRUE	[Name] https://t.me/ +0kk9Md_FQjMzMWE 0	[Name] https://t.me/ +0kk9Md_FQjMzMWE 0	https://t.me/+0kk9Md_FQjMzMWE0						https://facebook.com/1182586559136391		2022-10-29	A
1	FALSE	TRUE	FALSE	[Name]	[Name]							https://facebook.com/1183430875718626		2022-10-29	A
1	FALSE	FALSE	TRUE	[Name] https://t.me/ +0kk9Md_FQjMzMWE 0	[Name] https://t.me/ +0kk9Md_FQjMzMWE 0	https://t.me/+0kk9Md_FQjMzMWE0						https://facebook.com/1184052365656477		2022-10-29	A
groups/1033174347410947/permalink/11	TRUE	FALSE	FALSE	Вакансия для врачей общей практики,семейных врачей и терапевтов с ПВЗ (разрешением на практику врача). Сеть клиник ищет врача для самостоятельной практики (в небольшой поликлинике) 52 zł netto + бесплатное проживаение (без подселения) По всем вопросам прошу обращаться в ЛС.	Wolne miejsca pracy dla lekarzy ogólnych, lekarzy rodzinnych i lekarzy ogólnych z pozwoleniem na wykonywanie zawodu lekarza rodzinnego. Sieć przychodni poszukuje lekarza do samodzielnej praktyki (w małej przychodni). 52 zł netto + bezpłatne zakwaterowanie (bez noclegu) W razie jakichkolwiek pytań prosimy o kontakt z LPS.	https://m.facebook.com/photo/view_full_size/?fbid=815313456464596&ref_component=mbasic_photo_permalink&ref_page=%2Fwap%2Fphoto.php&refid=13&_ft_=encrypted_tracking_data.0AY_N1j1AVymEtCIiUwogPMLi7ysesKVb5cZpL8DOJLzBEZBYbdlO_QqHyPxziqh7DmrwEy3qTj58pS52RgkaW4MrMFsdKwDq7K_l0A14aUo8GibFDSl5UOgO2L5-JUfhC7tVyN4kVvkEev7s1Y924Qba664siIDSmgMOmIcchZKHsE3V69yeH-_Yge75sbayHQsHnY0d92CZ-MsJ-61d06g4noNLeRZiJKUBQ…	['Może być zdjęciem przedstawiającym 1 osoba i tekst „Pułtusk семейный врач терапевт врач общей практики”']		0	0	0	https://m.facebook.com/groups/1033174347410947/permalink/1183362179058829/	0	2022-10-27 12:06:14	A
groups/1033174347410947/permalink/11	TRUE	FALSE	FALSE	Доброго дня, терміново потрібні лікарі-психіатр и, хірурги та лікарі у приймальне відділення (SOR) для роботи у шпіталі, м. [location] Warminsko-Mazur skie воєводство С децізією чи з ПВЗ. Надається житло, ставка 9300 злотих нетто	Witam, pilnie potrzebujemy psychiatrów oraz chirurgów i lekarzy w oddziale przyjęć (SOR) do pracy w szpitalu w [location], woj. Warmińsko-Mazurskie województwo skandynawskie Z decisión lub ze stałym pobytem. Zapewnione jest zakwaterowanie, stawka wynosi 9300 zł netto		[]		1	1	0	https://m.facebook.com/groups/1033174347410947/permalink/1182858962442484/	1	2022-10-26 17:25:11	A
groups/1033174347410947/permalink/11	TRUE	FALSE	FALSE	Шукаю педіатра! робота, проживання, харчування	Poszukuje lekarza pediatry!!! praca, zakwaterowanie, wyżywienie	https://m.facebook.com/photo/view_full_size/?fbid=8277106232359533&ref_component=mbasic_photo_permalink&ref_page=%2Fwap%2Fphoto.php&refid=13&_ft_=encrypted_tracking_data.0AY8IHEPgOgRjyL22fDJQxWu95thNbzFRvU-3fhDoqVg85sB5UQ5LYDLaMRNOxtvIZDBMV9X2fuRUPh-vXk-PTQOKBsfM2AzJwBfeslchOYE94ShF6hgU8SSri5oKhRvtYc_abI8VpqIEekxUs4SbXhsjbrrBR73FIVjAv__Dw2-w3L-U0QrBsX0wgBPJQQShi5SrrUXQMWHkWav63JevSLV1Hz8vFh1RlQTI…	['Może być zdjęciem przedstawiającym 2 osoby, dziecko, w budynku i tekst']		1	1	0	https://m.facebook.com/groups/1033174347410947/permalink/1182684599126587/	1	2022-10-26 12:22:29	A
groups/1033174347410947/permalink/11	TRUE	FALSE	FALSE	{Name of the institution] koło 20km od Łodzi poszukuje Pielęgniarek Na oddział: • Ratunkowy • Ortopedyczny • Blok operacyjny • Chorób wewnętrznych • Rodzaj umowy o pracę • Wymiar czasu pracy etat • Wynagrodzenie zgodnie… Więcej z siatką płac MZ /stawka godzinowa od 45zł/h • Plan szkoleniowy wraz z kursami kwalifikacyjnymi Zainteresowane osoby zapraszamy do kontaktu. [Name] Tel. Kom. [phone number…	[Name of the institution] koło 20km od Łodzi poszukuje Pielęgniarek Na oddział: • Ratunkowy • Ortopedyczny • Blok operacyjny • Chorób wewnętrznych • Rodzaj umowy o pracę • Wymiar czasu pracy etat • Wynagrodzenie zgodnie… Więcej z siatką płac MZ /stawka godzinowa od 45zł/h • Plan szkoleniowy wraz z kursami kwalifikacyjnymi Zainteresowane osoby zapraszamy do kontaktu. [Name] Tel. Kom. [phone number…	https://m.facebook.com/photo/view_full_size/?fbid=195594666248162&ref_component=mbasic_photo_permalink&ref_page=%2Fwap%2Fphoto.php&refid=13&_ft_=encrypted_tracking_data.0AY-BYQ24JBbb7kmmOSkDxCPhHov8dRnwHbI8I6XW73TJYtyxZHLu-8ZteXB3jK3qrtyBe3OROTOeyprFWTBgUuU1YxvQsPrBlu22lawPU98zIjafv8v3Bz7nLqjeD3NsbqbLj3XEySgP0krTD18uaTQ6EfJTS8EYXDZmN6yXRE6WR68XoE0WSbcYtidKdBDv63ImhypCUbnKc2-HPLgALRFhM0N2ycEAPFgh9…	['Może być zdjęciem przedstawiającym 1 osoba i tekst „med-jobs HR WOJ.ŁÓDZKIE PIELĘGNIARKA SIATKA PŁAC MZ ***** O”']		5	0	0	https://m.facebook.com/groups/1033174347410947/permalink/1182680539126993/	5	2022-10-26 12:13:20	A
groups/1033174347410947/permalink/11	TRUE	FALSE	FALSE	Шукаємо медичний персонал У всіх професійних напрямках Лікар-Фізіотерапевт в Познани Терапевт; Хірург ; Геріатр ; Анестезіолог; Пульмонолог; Кардіолог; Інфекціоніст; Реаніматолог; Медсестра Ми пропонуємо: робота в компанії,… Więcej що пропонує Медичні послуги на території Польщі; приваблива зарплата в залежності від спеціалізації та наукових досягнень і кількості відвідувань пацієнтів; Очікуємо :…	Poszukujemy personelu medycznego We wszystkich obszarach zawodowych Fizjoterapeuta w Poznaniu Terapeuta ; Chirurg w Poznaniu Geriatra ; Anestezjolog; Pulmonolog; Kardiolog; Specjalista chorób zakaźnych; Reanimatolog; Pielęgniarka Oferujemy: pracować w firmie,... Więcej oferując usługi medyczne w Polsce; atrakcyjne wynagrodzenie uzależnione od specjalizacji i osiągnięć naukowych oraz liczby wizyt …	https://m.facebook.com/photo/view_full_size/?fbid=1305557226866956&ref_component=mbasic_photo_permalink&ref_page=%2Fwap%2Fphoto.php&refid=13&_ft_=encrypted_tracking_data.0AY_I16YBXJx2xI1Ag-4PjQj2BmZQ_XDEnoQFOutfyZxekeGhdWJ0nUNODnANu9SWRswb38P-X3f4WzFD2UstPtNkR-gnmBkfBjpRLkjqNk3rw7dVflqZjmm_ZV3sGvomymZiFvT7ei_gx3-ExongzGbTQfTz3aVqT3aDIoopxv_uMaRDS4-2tOxcXDo2GP04kQbwLoAxTlYORt4DJIWdkBmAeW87o3xTFuTz…	['Może być zdjęciem przedstawiającym 1 osoba i zegarek na rękę']		3	2	0	https://m.facebook.com/groups/1033174347410947/permalink/1182582349136812/	3	2022-10-26 08:45:14	A
groups/1033174347410947/permalink/11	TRUE	FALSE	FALSE	Потрібні лікарі, медсестри (з погодженням від Міністерства здоровя) [phone number]	Potrzebni są lekarze, pielęgniarki (za zgodą Ministerstwa Zdrowia) [phone number]		[]		3	0	1	https://m.facebook.com/groups/1033174347410947/permalink/1179761772752203/	3	2022-10-22 19:32:11	A
1	FALSE	TRUE	FALSE	Де і кому потрібні м/с?	Gdzie i komu potrzebne jest m/s?							https://facebook.com/1182318082496572		2022-10-29	A
1	FALSE	FALSE	TRUE	[Name] https://t.me/ +0kk9Md_FQjMzMWE 0	[Name] https://t.me/ +0kk9Md_FQjMzMWE 0	https://t.me/+0kk9Md_FQjMzMWE0						https://facebook.com/1182581349136912		2022-10-29	A
groups/1033174347410947/permalink/11	TRUE	FALSE	FALSE	Praca dla Lekarza DENTYSTY w Poznaniu który już ma PRAWO WYKONYWANIA ZAWODU LEKARZA DENTYSTY W POLSCE Prowadzimy profesjonalną i kompleksową opiekę dentystyczną dla całej rodziny. Mile widziane kilkuletnieWięcej doświadczenie,oraz znajomość języka Polskiego. Stawka ta warunki zatrudnienia będą ustalone z każdym indywidualnie. zainteresowane osoby proszę o kontakt [phone number] / [email address] …	Praca dla Lekarza DENTYSTY w Poznaniu który już ma PRAWO WYKONYWANIA ZAWODU LEKARZA DENTYSTY W POLSCE Prowadzimy profesjonalną i kompleksową opiekę dentystyczną dla całej rodziny. Mile widziane kilkuletnieWięcej doświadczenie,oraz znajomość języka Polskiego. Stawka ta warunki zatrudnienia będą ustalone z każdym indywidualnie. zainteresowane osoby proszę o kontakt [phone number] / [email address] …	https://m.facebook.com/photo/view_full_size/?fbid=1305555550200457&ref_component=mbasic_photo_permalink&ref_page=%2Fwap%2Fphoto.php&refid=13&_ft_=encrypted_tracking_data.0AY8042lILXtjI5pxy021NDODLY6qcTiqTKyPg9RjCOBlwagvMQfjawvCIBZ05UdabAJ2d2A3dl0jDA_kpeqBuCmbFggWJReUZ4W-n2tNK4nDgVe_vQ8WO-2OfjggWfamAmuB7b_4tWryaxZco7yjbxN1D59XhaGYR70hCVw2S0rOHtkoWR6c6URZCxAq1cATKfqBQP3HF0h80TZ3P6wvGyCelrjMY8Pka0XK…	['Może być zdjęciem przedstawiającym 1 osoba']		0	0	0	https://m.facebook.com/groups/1033174347410947/permalink/1182580812470299/	0	2022-10-26 08:41:39	A
groups/1033174347410947/permalink/11	TRUE	FALSE	FALSE			https://m.facebook.com/photo/view_full_size/?fbid=681212383742274&ref_component=mbasic_photo_permalink&ref_page=%2Fwap%2Fphoto.php&refid=13&_ft_=encrypted_tracking_data.0AY89XtMAV1366dEy9Qm_JfzL6mYdpdB5FgE-TfLaGkl2VRPTLk4dw_a9uRLCvAgym1krLbF9PbA6S0NQhohDLiCqjn0VyFscWVJLwzFHTHQQDcAa9EntD8VxdKo7HyzuXafoy1uhZrLkk4FjLoLQwAKuQoslJINbNCDTMrz3OLjqPi1tY1x66py7s2DI0dj1qb3yhNu8TgWj85yam9so08KlQ0-jB2MJ-MItf…	['Może być zdjęciem przedstawiającym 1 osoba i tekst „робота шановн лікарі, запрошую до спвпраци! маемо ваканс" в різних мстах польщи. Ha разі також потребуемо: невролога, кардолога, смотамолога, терапевта, педатра, офтальмолога, ларинголога, медичних сестер. в бльшост наших вакансй маемо житло! маемо високi̇ ставки+додатково можна брати чергування. резюме можна вислати на мейла olenameritum@gmai…		7	0	1	https://m.facebook.com/groups/1033174347410947/permalink/1181867079208339/	7	2022-10-25 09:02:30	A
1	FALSE	TRUE	FALSE	Чи маєте роботу акушеркою?	Czy ma pani pracę jako położna?							https://facebook.com/1182242282504152		2022-10-29	A
1	FALSE	FALSE	TRUE	Люба Люба так. Прошу писати в приватні повідомлення.	Kochanie, tak. Proszę pisać w prywatnych wiadomościach.							https://facebook.com/1182577102470670		2022-10-29	A
groups/1033174347410947/permalink/11	TRUE	FALSE	FALSE	Відкриті безкоштовні вакансії для лікарів на території Республіка Польща . Ми допомагаємо: - лікарям та медсестрам (з децицією) з пошуком роботи. - на всіх етапах працевлаштування - від першого контакту до моменту отримання дозволу на лікарську практику від МОЗ Польщі. Вимоги до кандидата: володіння польською мовою на початковому рівні. Отримати більше інформації Ви можете за номером телефону [ph…	Wolne miejsca pracy dla lekarzy w Rzeczypospolitej Polskiej . Pomagamy: - lekarzy i pielęgniarek (z deklinacją) z poszukiwaniem pracy. - na wszystkich etapach zatrudnienia - od pierwszego kontaktu do momentu uzyskania zezwolenia na praktykę lekarską z Ministerstwa Zdrowia RP. Wymagania wobec kandydata: znajomość języka polskiego na poziomie podstawowym. Więcej informacji można uzyskać telefoniczn…		[]		6	2	14	https://m.facebook.com/groups/1033174347410947/permalink/1170794280315619/	6	2022-10-10 12:38:25	A
1	FALSE	TRUE	FALSE	Цікавить !	Ciekawe!							https://facebook.com/1170804370314610		2022-09-29	A
1	FALSE	FALSE	TRUE	[Name] напишіть,будь ласка,мені у ПП	[Name], proszę napisać do mnie prywatnie							https://facebook.com/1170806580314389		2022-09-29	A
1	FALSE	FALSE	TRUE	[Name] цікавить	[Name] jest zainteresowana							https://facebook.com/1170877460307301		2022-09-29	A
1	FALSE	FALSE	TRUE	[Name] напишіть,будь ласка,мені у ПП	[Name], proszę napisać do mnie na PM							https://facebook.com/1170878010307246		2022-09-29	A
1	FALSE	FALSE	TRUE	[Name] написала, чекаю на відповідь.	[Name] napisała, czekając na odpowiedź.							https://facebook.com/1170882750306772		2022-09-29	A
1	FALSE	FALSE	TRUE	[Name] цікавить, напишіть мені в приват	[Name] jest zainteresowana, napisz do mnie prywatnie							https://facebook.com/1171395870255460		2022-09-29	A
1	FALSE	FALSE	TRUE	[Name] https://t.me/ +0kk9Md_FQjMzMWE 0	[Name] https://t.me/ +0kk9Md_FQjMzMWE 0	https://t.me/+0kk9Md_FQjMzMWE0						https://facebook.com/1176055753122805		2022-10-29	A
1	FALSE	TRUE	FALSE	Интересует	Zainteresowany							https://facebook.com/1170811260313921		2022-09-29	A
1	FALSE	FALSE	TRUE	[Name] напишите,пожалу йста,мне в ЛС	[Name], proszę napisać Wyślę ci maila.							https://facebook.com/1170824670312580		2022-09-29	A
1	FALSE	TRUE	FALSE	У яких містах ?	W jakich miastach?							https://facebook.com/1173991509995896		2022-09-29	A
1	FALSE	FALSE	TRUE	[Name] напишіть,будь ласка,мені у ПП яке місто Вас цікавить	[Name], napisz mi proszę w PM jakie miasto Cię interesuje							https://facebook.com/1175813146480399		2022-10-29	A
1	FALSE	FALSE	TRUE	[Name] https://t.me/ +0kk9Md_FQjMzMWE 0	[Name] https://t.me/ +0kk9Md_FQjMzMWE 0	https://t.me/+0kk9Md_FQjMzMWE0						https://facebook.com/1176055639789483		2022-10-29	A
1	FALSE	TRUE	FALSE	Priv	Priv							https://facebook.com/1182362945825419		2022-10-29	A
1	FALSE	TRUE	FALSE	[Name]	[Name]							https://facebook.com/1182363012492079		2022-10-29	A
groups/1033174347410947/permalink/11	TRUE	FALSE	FALSE	Добрый день. Имею разрешение от Министерства здоровья для работы в Польше как врач первого контакта. Ищу работу в Варшаве. Буду рада сотрудничать. Контактный телефон:[phone number]	Dzień dobry. Posiadam zezwolenie Ministerstwa Zdrowia na pracę w Polsce jako lekarz pierwszego kontaktu. Poszukuję pracy na terenie Warszawy. Chętnie podejmę współpracę. Numer telefonu kontaktowego:[phone number]		[]		2	0	9	https://m.facebook.com/groups/1033174347410947/permalink/1170003317061382/	2	2022-10-09 13:34:43	A
1	FALSE	TRUE	FALSE	[Name] Вся информация ЗДЕСЬ, в нашем чате : https://t.me/ DecyzjaMinistraZ drowia "[name of the organization]" Коллегиальное Медицинское Сообщество -миграция -легализация -трудоустройств о в Польше Администрация проверяет вашу принадлежность к целевой аудитории и не использует ваши личные данные!	[Name] Wszystkie informacje TUTAJ, na naszym czacie : https://t.me/ DecyzjaMinistraZ drowia "[name of the organization]" Kolegialna społeczność medyczna -migracja -legalizacja -zatrudnienie w Polsce Administracja sprawdza, czy należysz do grupy docelowej i nie wykorzystuje Twoich danych osobowych!	https://t.me/DecyzjaMinistraZdrowia						https://facebook.com/1170016603726720		2022-09-29	A
1	FALSE	TRUE	FALSE	[Name of employment Agency]	[Name of employment Agency]							https://facebook.com/1170020790392968		2022-09-29	A
1	FALSE	FALSE	TRUE	Dziękuję bardzo	Dziękuję bardzo							https://facebook.com/1170045067057207		2022-09-29	A
1	FALSE	TRUE	FALSE	роботи поблизу міста Лодзь. якщо цікавить прив	praca w okolicach miasta Łódź. jeśli jesteś zainteresowany							https://facebook.com/1170076380387409		2022-09-29	A
1	FALSE	TRUE	FALSE	Першого контакту це родинний лекаж тут?	Czy pierwszy kontakt jest tu wzorcem rodzinnym?							https://facebook.com/1170323173696063		2022-09-29	A
1	FALSE	FALSE	TRUE	[Name] не обязательно. Просто врач общей практики без специализации даже.	[Name] niekoniecznie. Po prostu lekarz ogólny bez nawet specjalizacji.							https://facebook.com/1170369530358094		2022-09-29	A
1	FALSE	FALSE	TRUE	[Name] https://t.me/ +0kk9Md_FQjMzMWE 0	[Name] https://t.me/ +0kk9Md_FQjMzMWE 0	https://t.me/+0kk9Md_FQjMzMWE0						https://facebook.com/1176059246455789		2022-10-29	A
1	FALSE	TRUE	FALSE	https://t.me/ +0kk9Md_FQjMzMWE 0	https://t.me/ +0kk9Md_FQjMzMWE 0	https://t.me/+0kk9Md_FQjMzMWE0						https://facebook.com/1176059193122461		2022-10-29	A
1	FALSE	TRUE	FALSE	https://t.me/ +0kk9Md_FQjMzMWE 0	https://t.me/ +0kk9Md_FQjMzMWE 0	https://t.me/+0kk9Md_FQjMzMWE0						https://facebook.com/1181880075873706		2022-10-29	A
groups/1033174347410947/permalink/11	TRUE	FALSE	FALSE	Шановні Лікарі, запрошую до співпраці! Маємо вакансії в різних містах Польщі. На разі потребуємо: невролога, кардіолога, смотамолога, терапевта, педіатра, офтальмолога, ларинголога, медичних сестер. В більшості наших вакансій маємо житло! Маємо високі ставки+додатково можна брати чергування. Вимоги: знання мови не нижче рівня А2, бажано з децизією від міністерства. В разі питань прошу контактуват…	Drodzy Lekarze, zapraszam do współpracy! Posiadamy wolne miejsca pracy w różnych miastach Polski. Obecnie potrzebujemy: neurologa, kardiologa, smotamologa, terapeuty, pediatry, okulisty, laryngologa, pielęgniarek. W większości naszych wolnych miejsc mamy mieszkania! Mamy wysokie stawki + dodatkowo można wziąć cło. Wymagania: znajomość języka nie niższa niż poziom A2, najlepiej z dekretem z minist…		[]		4	0	3	https://m.facebook.com/groups/1033174347410947/permalink/1176599093068471/	4	2022-10-18 10:16:58	A
1	FALSE	TRUE	FALSE	Доброго дня,а якщо децизії ще нема?	Witam, a co jeśli nie ma jeszcze decyzji?							https://facebook.com/1178254492902931		2022-10-29	A
1	FALSE	FALSE	TRUE	[Name] Доброго дня. напишіть в приватні повідомлення	[Name] Dzień dobry. pisać w prywatnych wiadomościach							https://facebook.com/1181182542610126		2022-10-29	A
1	FALSE	FALSE	TRUE	[Name] https://t.me/ +0kk9Md_FQjMzMWE 0	[Name] https://t.me/ +0kk9Md_FQjMzMWE 0	https://t.me/+0kk9Md_FQjMzMWE0						https://facebook.com/1181879439207103		2022-10-29	A
groups/1033174347410947/permalink/11	TRUE	FALSE	FALSE	Witam, Nazywam się [Name], pochodzę z Ukrainy i jestem neurochirurgiem z wieloletnim stażem. Szukam pracy na stanowisku neurochirurg. Teraz znajduję się w trakcie legalizacji prawa wykonywania zawodu jako lekarz. Natomiast, aby tą drogę zacząć, najpierw potrzebowałbym kliniki lub szpitala, gdzie zgodziliby się przyjąć mnie do pracy. Wtedy cały proces zajął by 2-3 miesiące: podałbym dokumenty do M…	Witam, Nazywam się [Name], pochodzę z Ukrainy i jestem neurochirurgiem z wieloletnim stażem. Szukam pracy na stanowisku neurochirurg. Teraz znajduję się w trakcie legalizacji prawa wykonywania zawodu jako lekarz. Natomiast, aby tą drogę zacząć, najpierw potrzebowałbym kliniki lub szpitala, gdzie zgodziliby się przyjąć mnie do pracy. Wtedy cały proces zajął by 2-3 miesiące: podałbym dokumenty do M…		[]		5	1	6	https://m.facebook.com/groups/1033174347410947/permalink/1168748407186873/	5	2022-10-07 22:37:00	A
1	FALSE	TRUE	FALSE	Priv mam ofertę pracy ale w województwie Łódzkim. Możliwość z mieszkaniem i wyżywieniem	Priv mam ofertę pracy ale w województwie Łódzkim. Możliwość z mieszkaniem i wyżywieniem							https://facebook.com/1169226263805754		2022-09-29	A
1	FALSE	TRUE	FALSE	https://uck.pl/ jednostki-szpita la/ klinika-dla-doro slych/ klinika-neurochi rurgii.html	https://uck.pl/ jednostki-szpita la/ klinika-dla-doro slych/ klinika-neurochi rurgii.html	https://uck.pl/jednostki-szpitala/klinika-dla-doroslych/klinika-neurochirurgii.html						https://facebook.com/1169245823803798		2022-09-29	A
1	FALSE	TRUE	FALSE	Прошу дзвонити[phone number]	Proszę dzwonić pod numer [phone number]							https://facebook.com/1172971450097902		2022-09-29	A
1	FALSE	TRUE	FALSE	[Name of employment Agency]	[Name of employment Agency]							https://facebook.com/1175182276543486		2022-10-29	A
1	FALSE	TRUE	FALSE	[Name of employment Agency]	[name of employment Agency]							https://facebook.com/1179146296147084		2022-10-29	A
1	FALSE	TRUE	FALSE	Потрібні лікарі [phone number]	Potrzebni są lekarze[phone number]							https://facebook.com/1179761559418891		2022-10-29	A
groups/1033174347410947/permalink/11	TRUE	FALSE	FALSE	Друг шукає співробітника в [name of the institution] в Al Ain: Це державна робота. Дуже гарний пакет медичного страхування. Деталі можна отримати по email. Position title: PostDoc / Medical writer Salary: 12,000 – 16,000 AED monthly paid – with relevant experience 8,000 – 10,000 AE – without relevant experience (you will spend up to 2300 AED monthly for living accommodation) Location: [location] …	Друг шукає співробітника в[name of the institution] в Al Ain: Це державна робота. Дуже гарний пакет медичного страхуваня. Деталі можна отримати по email. Tytuł stanowiska: PostDoc / Medical writer Wynagrodzenie: 12.000 - 16.000 AED płatne miesięcznie - z odpowiednim doświadczeniem 8000 - 10 000 AE - bez odpowiedniego doświadczenia (będziesz wydawać do 2300 AED miesięcznie na utrzymanie mieszkania…		[]		1	0	0	https://m.facebook.com/groups/1033174347410947/permalink/1178931309501916/	1	2022-10-21 16:00:36	A
groups/1033174347410947/permalink/11	TRUE	FALSE	FALSE	Доброго дня. Хто може покрово написати, що робити, щоб отримати дозвіл працювати медичною сестрою в Польщі. Маю з собою диплом і трудову книжку. Останні 2 роки знаходжусь в декретній відпустці а до цього 3 роки працювала в аптеці(що я так розумію не є медичним стажем) перед аптекою стаж роботи медичною сестрою з 2004року	Dzień dobry. Kto może mi powiedzieć co zrobić, aby uzyskać pozwolenie na pracę jako pielęgniarka w Polsce. Mam ze sobą dyplom i książkę pracy. Przez ostatnie 2 lata byłam na urlopie macierzyńskim, a wcześniej przez 3 lata pracowałam w aptece (co jak rozumiem nie jest doświadczeniem medycznym) przed apteką pracowałam jako pielęgniarka od 2004 roku.		[]		3	2	46	https://m.facebook.com/groups/1033174347410947/permalink/1155624441832603/	3	2022-09-20 14:11:08	A
1	FALSE	TRUE	FALSE	https:// www.gov.pl/web/ zdrowie/ jestes-pielegnia rka-lub-polozna -ua	https:// www.gov.pl/web/ zdrowie/ jestes-pielegnia rka-lub-polozna -ua	https://www.gov.pl/web/zdrowie/jestes-pielegniarka-lub-polozna-ua						https://facebook.com/1155631721831875		2022-09-29	A
1	FALSE	FALSE	TRUE	[Name] чи потрібне тлумачення трудової книжки?	[Name] czy konieczna jest interpretacja książki ewidencji pracy?							https://facebook.com/1155635935164787		2022-09-29	A
1	FALSE	FALSE	TRUE	[Name] і чи потрібно сам той диплом перекладати, на цьому сайті ж і зазначено що якщо приїхали до Польщі після 24 лютого і не мають оригіналу диплому то можна просто ксерокс гарної якості	[Name] i czy trzeba tłumaczyć sam dyplom, na tej stronie jest też napisane, że jeśli przyjechałeś do Polski po 24 lutego i nie masz oryginalnego dyplomu, możesz po prostu zrobić dobrej jakości kserokopię							https://facebook.com/1155637201831327		2022-09-29	A
1	FALSE	FALSE	TRUE	[Name] там у списку документів трудової немає	[Name] nie znajduje się w wykazie dokumentów pracy							https://facebook.com/1155637211831326		2022-09-29	A
1	FALSE	FALSE	TRUE	[Name] сам диплом так, якщо не з оригінала, то хоча б з фото	[Name] sam dyplom, jeśli nie z oryginału, to przynajmniej ze zdjęciem							https://facebook.com/1155637641831283		2022-09-29	A
1	FALSE	FALSE	TRUE	[Name] отож і я не розумію, знайомі перекладають ті трудові, щоб трудову перекласти всі сторінки беруть приблизно 1000 злотих, в залежності в кого там скільки тексту,	[Name], więc ja też tego nie rozumiem, moi znajomi tłumaczą te papiery pracy, za przetłumaczenie wszystkich stron biorą około 1000 zł, w zależności od tego kto ile ma tekstu,							https://facebook.com/1155638115164569		2022-09-29	A
1	FALSE	FALSE	TRUE	[Name] але ж там є умова, що має бути досвід, то може і перекладають трудові книжки для того щоб бачили цей досвід	[Name] Ale jest warunek, że musi być doświadczenie, więc może tłumaczą książki pracy, żeby zobaczyć to doświadczenie							https://facebook.com/1155638878497826		2022-09-29	A
1	FALSE	TRUE	FALSE	Добрый день! Я подала документы в министерство 15 мая. Решение оттуда пришло вчера. Подавала перевод диплома/ от врача справка, что могу работать по профессии + разные освядчения о несудимости/ о том, что я даю правдивые показания и тд + ксерокопию паспорта с датой пересечения границы. Если будете отправлять не оригиналы, то все эти документы нужно заверить у нотариуса. Трудовая нужна для подтвер…	Dzień dobry!!! Dokumenty złożyłem w ministerstwie 15 maja. Decyzja zapadła wczoraj. Złożyłem tłumaczenie dyplomu / zaświadczenie lekarskie, że mogę pracować w swoim zawodzie + różne zaświadczenia o karalności / że składam zeznania zgodne z prawdą itp + kserokopia paszportu z datą przekroczenia granicy. Jeśli nie wyślesz oryginałów, wszystkie te dokumenty muszą być potwierdzone notarialnie. Do pot…							https://facebook.com/1155645648497149		2022-09-29	A
1	FALSE	FALSE	TRUE	[Name] а сертификат языковых курсов вы предоставляли?	[Name] czy dostarczyłaś certyfikat z kursów językowych?							https://facebook.com/1155646781830369		2022-09-29	A
1	FALSE	FALSE	TRUE	[Name] нет, это не требовали	[Name] nie, to nie było wymagane							https://facebook.com/1155647225163658		2022-09-29	A
1	FALSE	FALSE	TRUE	[Name] вам кто то помогал собрать эти документы, или сами справились?	[Name] Czy ktoś pomagał Ci w zbieraniu tych dokumentów, czy robiłaś to sama?							https://facebook.com/1155647715163609		2022-09-29	A
1	FALSE	FALSE	TRUE	[Name] а в заявлении вы указывали знание польского языка на каком уровне?	[Name], czy na swoim podaniu podałaś jaki masz poziom znajomości języka polskiego?							https://facebook.com/1155649165163464		2022-09-29	A
1	FALSE	FALSE	TRUE	[Name] я все делала сама, по инструкции с сайта министерства здоровья	[Name]Wszystko zrobiłam sama, zgodnie z instrukcją ze strony Ministerstwa Zdrowia							https://facebook.com/1155649925163388		2022-09-29	A
1	FALSE	FALSE	TRUE	[Name] я понимаю польский, немного говорю, может поэтому они не требовали	[Name] Rozumiem język polski, trochę mówię, może dlatego nie wymagali							https://facebook.com/1155650198496694		2022-09-29	A
1	FALSE	FALSE	TRUE	[Name] ну я аналогично, вы же по почте отправляли?	[Name] No ja zrobiłam to samo, nie wysłałaś tego pocztą?							https://facebook.com/1155651098496604		2022-09-29	A
1	FALSE	FALSE	TRUE	[Name] спасибо за информацию	[Name] dzięki za informację							https://facebook.com/1155652568496457		2022-09-29	A
1	FALSE	FALSE	TRUE	[Name] да, отправляла почтой, ответ так же получила почтой. Просто чем больше будет сертификатов, трудовых, курсов , тем больше у вас возможность получить полноценную работу.	[Name] Tak, wysłałam pocztą i również otrzymałam odpowiedź pocztą. Po prostu im więcej masz certyfikatów, prac i kursów, tym większa szansa na zdobycie pracy na etat.							https://facebook.com/1155653935162987		2022-09-29	A
1	FALSE	FALSE	TRUE	[Name], дуже дякую за докладну відповідь, напишіть як з роботою буде, успіхів у роботі! 👏🙂	[Name], bardzo dziękuję za szczegółową odpowiedź, napisz jak będzie wyglądała praca, powodzenia w pracy! 👏🙂							https://facebook.com/1155673738494340		2022-09-29	A
1	FALSE	FALSE	TRUE	[Name] спасибо ☺️ Отпишусь потом, как устроюсь на должность медсестры, пока работаю на должности санитарки	[Name] dziękuję ☺️ zgłoszę się jak będę zatrudniona jako pielęgniarka, na razie pracuję jako pielęgniarka							https://facebook.com/1155705905157790		2022-09-29	A
1	FALSE	FALSE	TRUE	[Name] підкажіть будь ласка чи вірно я розумію, що " різні освячення про не судимість" та "о тим що я даю достовірні данні" це ті заяви? Вони на якій мові повинні бути написані? І може у вас зосталися конкретні формудіровки як то писати?	[Name], proszę mi powiedzieć, czy dobrze rozumiem, że "różne konsekfencje o niekaralności" i "o tym, że podaję wiarygodne dane" to są te wypowiedzi? W jakim języku powinny być napisane? A może macie konkretne sformułowania jak pisać?							https://facebook.com/1155870628474651		2022-09-29	A
1	FALSE	FALSE	TRUE	[Name] да, остались. Напишите мне в личные сообщения и я сброшу Вам то, что отправляла я	[Name] Tak, trochę zostało. Wyślij mi prywatną wiadomość, a ja wyślę Ci to, co wysłałem							https://facebook.com/1155871198474594		2022-09-29	A
1	FALSE	FALSE	TRUE	[Name] написала, дякую	[Name] napisała, dziękuję							https://facebook.com/1155872188474495		2022-09-29	A
1	FALSE	FALSE	TRUE	[Name] скажите, а куда вы отправляли документы? И если лично подвести, то куда? Имею диплом медсестры и спртефикат о Крок тестах. Отдала копии в Шпытали поморские в конце августа, но ответа жду уже месяц как	[Name] powiedz mi, gdzie wysłałaś dokumenty? A jeśli osobiście, to gdzie? Posiadam dyplom pielęgniarki i certyfikat Crock Test. Kopie wysłałam do Szpitala Pomorskiego pod koniec sierpnia, ale od miesiąca czekam na odpowiedź.							https://facebook.com/1156255095102871		2022-09-29	A
1	FALSE	FALSE	TRUE	[Name] отправляла в Варшаву в Ministerstwo zdrowia	[Name] wysłana do Ministerstwa Zdrowia w Warszawie	https://scontent-fra5-2.xx.fbcdn.net/v/t39.30808-6/308052382_5470489166379816_6989970042211505930_n.jpg?stp=cp1_dst-jpg_e15_q65_s206x206&_nc_cat=107&ccb=1-7&_nc_sid=1480c5&_nc_ohc=EVCB5qe-4HQAX-vK4cP&_nc_ht=scontent-fra5-2.xx&oh=00_AfAf56cQmnQrrQEraBP8ulDFYkbZA6M3WFEKxryFPpRtAQ&oe=63B3462F						https://facebook.com/1156317508429963		2022-09-29	A
1	FALSE	FALSE	TRUE	[Name] Здравствуйте. Подскажите, вы подавали до того как нашли работодателя? Или нужно работодатель, а потом подтверждение?	[Name]Witam. Czy mógłbyś mi powiedzieć, czy aplikowałeś zanim znalazłeś pracodawcę? Czy może trzeba mieć pracodawcę, a potem potwierdzenie?							https://facebook.com/1156599621735085		2022-09-29	A
1	FALSE	FALSE	TRUE	[Name] пожайлуста можно и мне, сбросить те заявления. И, если вас не утруднит, то возможно писать вам в личные, если будут вопросы?	[Name], czy mogłabyś mi przesłać te oświadczenia? A czy, jeśli nie masz nic przeciwko, mogę napisać do Ciebie osobiście, jeśli mam jakieś pytania?							https://facebook.com/1156600268401687		2022-09-29	A
1	FALSE	FALSE	TRUE	[Name] ответила Вам в ЛС 🙂 Пишите 🙂	[Name] odpowiedziała Ci w L 🙂 Napisz 🙂							https://facebook.com/1156761305052250		2022-09-29	A
1	FALSE	FALSE	TRUE	Если Вас не затруднит и мне пожалуйста.	Jeśli to nie jest dla Ciebie zbyt duży kłopot, to ja też chciałbym go mieć.							https://facebook.com/1178440016217712		2022-10-29	A
1	FALSE	TRUE	FALSE	После получения решения нужно обратиться в Избу медсестер, и они выдают вам право работать медсестрой + номер и печать. Добавлю еще, что сказали за это время нужно обучиться на медсестру, чтобы после 5ти лет иметь возможность работать по профессии. Ну разве что, что-то изменится и мы сможем как - то продлевать эти 5 лет.	Po otrzymaniu decyzji musisz udać się do Loży Pielęgniarek i oni nadają Ci prawo do pracy jako pielęgniarka + numerek i pieczątka. Powinnam dodać, że mówili, że w tym czasie trzeba się przyuczyć do zawodu pielęgniarki, aby po 5 latach móc pracować w zawodzie. Chyba, że coś się zmieni i uda się jakoś przedłużyć te 5 lat.							https://facebook.com/1155646745163706		2022-09-29	A
1	FALSE	TRUE	FALSE	Щоб громадянці України працювати медсестрою в Польщі,потрібно спочатку отримати дозвіл на виконання професії медсестри від Міністерства Здоров'я Польщі.Після цього отримати ще один обов'язковий дозвіл від Izby Pieliegniarskie j цього воєводства,в якому збираєтеся працювати медсестрою.Крім цього,треба знайти працедавця,який згідний прийняти вас на роботу,й отримати від нього підтверджуючий докумен…	Aby obywatel Ukrainy mógł pracować jako pielęgniarka w Polsce, należy. najpierw uzyskać pozwolenie na wykonywanie zawodu pielęgniarki z Ministerstwa Zdrowia RP, a następnie uzyskać kolejne obowiązkowe pozwolenie z Izby Pielęgniarskiej j województwa, w którym zamierzasz pracować jako pielęgniarka. to musisz znaleźć pracodawcę, który pracodawca, który zgodzi się Cię zatrudnić, i uzyskać od niego do…							https://facebook.com/1155651048496609		2022-09-29	A
1	FALSE	FALSE	TRUE	[Name] І пам'ятати,що вас можуть зажерти свої м/с,це здається найголовніше з усього	[Name] I pamiętaj, że możesz zostać pożarty przez swojego m/s, to chyba najważniejsze ze wszystkiego							https://facebook.com/1177825132945867		2022-10-29	A
1	FALSE	TRUE	FALSE	[Name of employmnet Agency]	[Name of employment Agency]							https://facebook.com/1155673308494383		2022-09-29	A
1	FALSE	TRUE	FALSE	Потрібне знання польської мови. А потім можна шукати роботу медичної сестри в Польщі	Wymagana jest znajomość języka polskiego. A potem możesz szukać pracy jako pielęgniarka w Polsce							https://facebook.com/1155828368478877		2022-09-29	A
1	FALSE	FALSE	TRUE	[Name] роботи вистачає, документи треба зробити	[Name] ma dość pracy, trzeba zrobić dokumenty							https://facebook.com/1155829455145435		2022-09-29	A
1	FALSE	FALSE	TRUE	[Name] быстрее учишься языку, когда общаешься. Не вижу ничего плохого, совмещать одно с другим:)	[Name] Szybciej uczysz się języka, gdy się z nim komunikujesz. Nie widzę nic złego w łączeniu jednego z drugim:)							https://facebook.com/1155831938478520		2022-09-29	A
1	FALSE	FALSE	TRUE	[Name] Так,Але потрібно знати мову. Я спілкуюся з поляками,але на даний момент цього мало,нажаль.	[Name] Tak, ale trzeba znać język. Porozumiewam się z Polakami, ale w tej chwili jest to za mało, niestety.							https://facebook.com/1155833301811717		2022-09-29	A
1	FALSE	FALSE	TRUE	[Name] а Ви пробували спілкуватися з працедавцями? З мого досвіду - володіння мовою - це останнє, що їх цікавить, бо працювати нікому.	[Name] czy próbowałaś porozumieć się z pracodawcami? Z mojego doświadczenia wynika, że biegłość językowa to ostatnia rzecz, która ich interesuje, bo nie ma komu pracować.							https://facebook.com/1156345961760451		2022-09-29	A
1	FALSE	FALSE	TRUE	[Name] я зверталася і в лікарню і в місцеві санаторії, всі кажуть що місць робочих вистачає, робіть документи і приходьте	[Name] Zgłaszałam się do szpitala i do miejscowych sanatoriów, wszyscy mówili, że jest wystarczająco dużo miejsc pracy, składałam dokumenty i przyjeżdżałam							https://facebook.com/1156349151760132		2022-09-29	A
1	FALSE	FALSE	TRUE	[Name] працедавця на початку може і не цікавить рівень володіння мовою, але в роботі це МЕГА потрібно! Починаючи з того що в шпиталях тут в основному паралельно робота ведеться і на папері і в комп'ютері... як мінімум треба заповнювати різні документи як паперові так і в комп'ютерній програмі... і погодьтеся ще не реально, без знання мови на достатньому рівні. Тут часом (в залежності від шпиталю …	[Name] Pracodawca może na początku nie być zainteresowany poziomem znajomości języka, ale w pracy jest on bardzo potrzebny! Zaczynając od tego, że w szpitalach tutaj przeważnie praca odbywa się równolegle na papierze i w komputerze ... przynajmniej trzeba wypełniać różne dokumenty zarówno na papierze jak i w programie komputerowym ... i musisz się zgodzić, że nie jest to realne bez znajomości jęz…							https://facebook.com/1156380275090353		2022-09-29	A
1	FALSE	FALSE	TRUE	[Name] я просто розумію що працедавець який згоден взяти на роботу таку людину, звісно згоден цю людину і навчати, ніхто ж не дасть відповідальної роботи одразу Все прийде з опитом. Та і багато хто з нас тут вже більше пів року, по троху прийшло спілкування, писанина теж не дуже в них важка, трохи практики і все буде	[Name] Rozumiem tylko, że pracodawca, który zgadza się na zatrudnienie takiej osoby, oczywiście zgadza się na przeszkolenie tej osoby, nikt nie da od razu odpowiedzialnej pracy Wszystko przyjdzie wraz z rozmową kwalifikacyjną. A wielu z nas jest tu od ponad pół roku, trochę komunikacji się pojawiło, pisanie też nie jest bardzo trudne, trochę praktyki i wszystko będzie dobrze							https://facebook.com/1156386318423082		2022-09-29	A
1	FALSE	FALSE	TRUE	[Name] тим паче, що за варунковим PWZ три місяці роботи під наглядом	[Name], zwłaszcza że varun PWZ pracował pod nadzorem m.in.							https://facebook.com/1156412485087132		2022-09-29	A
1	FALSE	FALSE	TRUE	[Name] Ні.На пряму з працедавцем не спілкувалась.Ли ше через агенції і всі відмовляють,том у що немає достатнього знання мови.	[Name] Nie. Nie komunikowałam się bezpośrednio z pracodawcą. tylko przez agencje, a wszyscy odmawiają, bo że nie mam wystarczającej znajomości języka.							https://facebook.com/1156519278409786		2022-09-29	A
1	FALSE	FALSE	TRUE	[Name] писанина писаниною, врахуйте між цим всім зовсім інші медичні терміни...	[Name] pisząc, rozważ między tym wszystkim zupełnie inne terminy medyczne...							https://facebook.com/1156528621742185		2022-09-29	A
1	FALSE	FALSE	TRUE	[Name] отримуйте децизію міністерства, варункове PWZ в ізбі пелегнярській та шукайте роботу. Це все можна зробити без агенств. Поки будете чекати децизію (це кілька місяців), підтягнете мову.	[Name] dostać dekret z ministerstwa, PWZ w Pelegniarskiej ibie i szukać pracy. To wszystko można zrobić bez agencji. Czekając na dekret (trwa to kilka miesięcy), będziesz doskonalić swój język.							https://facebook.com/1156532085075172		2022-09-29	A
1	FALSE	TRUE	FALSE	Переклад можна зробити ведома, а завiрити в нотарiуса в Польщi?Порадьте перекладача з присяжним переводом.	Tłumaczenie można zrobić samemu, ale notarialne u notariusza w Polsce? tłumacza przysięgłego.							https://facebook.com/1156398358421878		2022-09-29	A
1	FALSE	TRUE	FALSE	https://t.me/ +0kk9Md_FQjMzMWE 0	https://t.me/ +0kk9Md_FQjMzMWE 0	https://t.me/+0kk9Md_FQjMzMWE0						https://facebook.com/1161969327864781		2022-09-29	A
groups/1033174347410947/permalink/11	TRUE	FALSE	FALSE	#pediatra #[location] Przychodnia medyczna w[location] zatrudni lekarza pediatrę z prawem do wykonywania zawodu w Polsce. Tel: [phone number] lub [email address]	#pediatra #[location] Przychodnia medyczna w[location] zatrudni lekarza pediatrę z prawem do wykonywania zawodu w Polsce. Tel: [phone number] lub [email address]		[]		0	1	0	https://m.facebook.com/groups/1033174347410947/permalink/1178386329556414/	0	2022-10-20 20:39:22	A
groups/1033174347410947/permalink/11	TRUE	FALSE	FALSE	Шукаємо МЕДСЕСТЕР в ПОЛЬШУ ☀️☀️☀️1. Диплом со специальностью "сестринська справа". 2. Мин 3 года опыта в течении последних 5 лет на должность медсестры. 3. Польський на мин уровне (А2). Viber [number]	Poszukuje Pielęgniarki do Polski ☀️☀️☀️1. Dyplom z tytułem magistra pielęgniarstwa prawo. 2. Min 3 lata doświadczenia w ciągu ostatnich 5 lat na stanowisku pielęgniarskim. 3. Język polski na poziomie min (A2). Viber [number]	https://m.facebook.com/photo/view_full_size/?fbid=5461035720643685&ref_component=mbasic_photo_permalink&ref_page=%2Fwap%2Fphoto.php&refid=13&_ft_=encrypted_tracking_data.0AY9ArFBmPPc-4sDIMmZU28m9PBxBA0WuGVsR0vkiX5DkLhiQmyHJJ3-323Rl4Gh9iB-bdQ6dUipLomNiLUJkC0w_jf5bYJkVFV42nmj9wZuLfrVwX0D1Yg2_X3PTpfbxDmjvLc0mh8zL8efEfw65dcGeFtrmBuc1x3ansrPYn857tBlwcLxnZOldkZJDnZMTKWlat3_ek4f9Tv1FAinStSRadaqy84RQdlWY…	['Brak dostępnego opisu zdjęcia.']		10	0	13	https://m.facebook.com/groups/1033174347410947/permalink/1156899161705131/	10	2022-09-22 11:08:50	A
1	FALSE	TRUE	FALSE	Диплом акушерки. Стаж 6 лет. 2 года стажа старшой медсестрой лаборатории [name of the institution] в Украине	Dyplom z zakresu położnictwa. Doświadczenie 6 lat. 2-letnie doświadczenie na stanowisku starszej pielęgniarki w laboratorium [name of the insitution] na Ukrainie							https://facebook.com/1156951748366539		2022-09-29	A
1	FALSE	TRUE	FALSE	Чи є вакансія в Плоцьку?	Czy w Płocku jest wolne miejsce?							https://facebook.com/1157000471695000		2022-09-29	A
1	FALSE	FALSE	TRUE	[Name]	[Name]	https://scontent-fra5-2.xx.fbcdn.net/v/t39.30808-6/308156992_5461635690583688_7938298218013636983_n.jpg?stp=cp0_dst-jpg_e15_p130x130_q65&_nc_cat=109&ccb=1-7&_nc_sid=1480c5&_nc_ohc=0DT7Bt3zeooAX9CY524&_nc_ht=scontent-fra5-2.xx&oh=00_AfAszsl9Q7sNI7yc3tCNCxc3Ha-hGaEdzKUhWNAsaxC0pA&oe=63B36387						https://facebook.com/1157053265023054		2022-09-29	A
1	FALSE	FALSE	TRUE	[Name] наявні міста	[Name] dostępne miasta							https://facebook.com/1157053361689711		2022-09-29	A
1	FALSE	FALSE	TRUE	[Name] дякую	[Name] dziękuję							https://facebook.com/1157059791689068		2022-09-29	A
1	FALSE	FALSE	TRUE	[Name] это трудоустройство в лаборатории [name of the institution] в Польше?	[Name] jest zatrudniona w laboratorium [name of the institution] w Polsce?							https://facebook.com/1157672014961179		2022-09-29	A
1	FALSE	FALSE	TRUE	[Name] да	[Name] tak							https://facebook.com/1157731224955258		2022-09-29	A
1	FALSE	TRUE	FALSE	День добрый! Для сотрудничества с Вами тоже нужно разрешение Министерства Здоровья? Мои документы в рассмотрении,ст аж и опыт более 25 лет реанимации.	Witam, czy do współpracy z Państwem potrzebna jest również zgoda Ministerstwa Zdrowia? Moje dokumenty są w trakcie rozpatrywania, st. Mam ponad 25-letnie doświadczenie w intensywnej terapii.							https://facebook.com/1160485684679812		2022-09-29	A
1	FALSE	FALSE	TRUE	[Name] взагалі ми самі подаємо, але якщо ваші на розгляді, то напевно краще почекати вже результат. Напишіть мені в вайбер будь-ласка	[Name] Na ogół składamy własne wnioski, ale jeśli Twój jest rozpatrywany, to chyba lepiej poczekać na wynik. Proszę napisać do mnie na viber							https://facebook.com/1160486314679749		2022-09-29	A
1	FALSE	FALSE	TRUE	[Name] ок!	[Name] ok!							https://facebook.com/1160486628013051		2022-09-29	A
1	FALSE	FALSE	TRUE	[Name] https://t.me/ +0kk9Md_FQjMzMWE 0	[Name] https://t.me/ +0kk9Md_FQjMzMWE 0	https://t.me/+0kk9Md_FQjMzMWE0						https://facebook.com/1161969007864813		2022-09-29	A
1	FALSE	TRUE	FALSE	Доброго дня,мої документи ще на розгляді...	Witam, moje dokumenty są jeszcze w trakcie rozpatrywania....							https://facebook.com/1178262226235491		2022-10-29	A
1	FALSE	FALSE	TRUE	[Name] уже не актуальна вакансія	[Name] nie jest już aktualnym wakatem							https://facebook.com/1178267432901637		2022-10-29	A
groups/1033174347410947/permalink/11	TRUE	FALSE	FALSE	Доброго дня,шановні колеги. Прошу допомогти в такому питанні. Маю диплом медичної сестри зі спеціалізації"Сестринська справа",але 22роки пропрацювала у фізіотерапевтичному відділенні на посаді "медична сестра з лікувального масажу". Якщо я подам документи до Міністра охорони здоров'я в Польщі на отримання дозволу на працю,я отримаю дозвіл на роботу медичної сестри чи масажиста? Заздалегідь дякую …	Dzień dobry, drodzy koledzy. Proszę o pomoc w tej sprawie. Posiadam dyplom pielęgniarki, ale od 22 lat pracuję na oddziale fizjoterapii jako pielęgniarka masażu leczniczego. Czy jeśli wystąpię do Ministra Zdrowia w Polsce o pozwolenie na pracę, to dostanę pozwolenie na pracę jako pielęgniarka lub masażysta? Z góry dziękuję za odpowiedź!		[]		0	0	8	https://m.facebook.com/groups/1033174347410947/permalink/1177312602997120/	0	2022-10-19 10:56:44	A
1	FALSE	TRUE	FALSE	Пелегнярство ( медсестринство)	Pelegnyarstvo ("pielęgniarstwo")							https://facebook.com/1177313719663675		2022-10-29	A
1	FALSE	FALSE	TRUE	[Name] Дякую!	[Name] Dziękuję!							https://facebook.com/1178105212917859		2022-10-29	A
1	FALSE	TRUE	FALSE	Медсестра. Масажисткою теж можете працювати. Але ніде не вказуйте що масаж лікувальний чи реабілітація. Тут без місцевого диплому реабілітолога це заборонено	Pielęgniarka. Możesz również pracować jako masażystka. Ale nie zaznaczaj nigdzie, że masaż jest leczniczy lub rehabilitacyjny. Jest tu zabronione bez lokalnego dyplomu rehabilitanta							https://facebook.com/1177320502996330		2022-10-29	A
1	FALSE	FALSE	TRUE	[Name] Дякую!	[Name] Дякую!							https://facebook.com/1177324092995971		2022-10-29	A
1	FALSE	TRUE	FALSE	Медсестри	Pielęgniarki							https://facebook.com/1177426812985699		2022-10-29	A
1	FALSE	FALSE	TRUE	Люба Люба Дякую!	Kochanie! Dziękuję!							https://facebook.com/1177435086318205		2022-10-29	A
1	FALSE	TRUE	FALSE	Приблизно через пів року отримаєте,але чи дадуть вам працювати місцеві,сказати важко жеруться як пси і конкретно підставляють	Za około pół roku dostaniesz ją, ale czy miejscowi pozwolą ci pracować, nie mogę powiedzieć. Jedzą twardo jak psy i wystawią cię na próbę.							https://facebook.com/1177810822947298		2022-10-29	A
1	FALSE	FALSE	TRUE	[Name] Дякую!	[Name] Dziękuję!							https://facebook.com/1178105389584508		2022-10-29	A
groups/1033174347410947/permalink/11	TRUE	FALSE	FALSE	Добрый вечер. Имею диплом фельдшера и стажа работы в больнице в общем около 22 лет. Работала и в стоматологии 8 лет, в реанимации 8месяцев, в травматологии 3 года, в кардиологии 10 лет. Отправила документы в Министерство сказали, что имею диплом врача, но нет стажа врача хотя бы год, поэтому не могут принять на работу. Могу ли я работать в частной клинике медсестрой или помошницей стоматолга?	Dobry wieczór. Posiadam dyplom ratownika medycznego i pracuję w szpitalu łącznie około 22 lat. Pracowałem w stomatologii przez 8 lat, intensywnej terapii przez 8 miesięcy, traumatologii przez 3 lata i kardiologii przez 10 lat. Wysłałem dokumenty do ministerstwa i powiedzieli, że mam dyplom lekarza, ale nie mam co najmniej rocznego doświadczenia jako lekarz, więc nie mogą mnie zatrudnić. Czy mogę …		[]		2	1	18	https://m.facebook.com/groups/1033174347410947/permalink/1161563697905344/	2	2022-09-28 19:51:57	A
1	FALSE	TRUE	FALSE	https://t.me/ +0kk9Md_FQjMzMWE 0	https://t.me/ +0kk9Md_FQjMzMWE 0	https://t.me/+0kk9Md_FQjMzMWE0						https://facebook.com/1161968554531525		2022-09-29	A
1	FALSE	FALSE	TRUE	[Name] Dzieńkue bardzo. Pisałam w Ministerstwo zdrowia do Warszawy, czekałam 5 miesięcy, dzwoniłam dwa razy w lipcu i wrześniu. W wrześniu była odpowiedź przez telefon i powiedziały że nie mogą wziąć. Bo mam dyplom lekarza, pracowałam pielęgniarką w reanimacji (na intensywnej terapii)i oddział kardiologiczny 11 lat. Ministerstwo odpowiedziało co trzeba doświadczenie lekarza 1rok w karetce, wtedy …	[Name] Dzieńkue bardzo. Pisałam w Ministerstwo zdrowia do Warszawy, czekałam 5 miesięcy, dzwoniłam dwa razy w lipcu i wrześniu. W wrześniu była odpowiedź przez telefon i powiedziały że nie mogą wziąć. Bo mam dyplom lekarza, pracowałam pielęgniarką w reanimacji (na intensywnej terapii)i oddział kardiologiczny 11 lat. Ministerstwo odpowiedziało co trzeba doświadczenie lekarza 1rok w karetce, wtedy …							https://facebook.com/1162384627823251		2022-09-29	A
1	FALSE	TRUE	FALSE	К сожалению, никем . Нет такой возможности подтвердить диплом даже временно. Только при условии что за последние 5 лет есть стаж работы на СМП как парамедик по сути . Тогда можно попробовать получить Ратовник медицинский одноразово на 5 лет разрешение.	Niestety, nikt . Nie ma czegoś takiego jak dyplom nawet tymczasowo. Tylko jeśli w ciągu ostatnich 5 lat pracowałeś jako ratownik medyczny w SMP w istocie. Wtedy możesz starać się jednorazowo o orzeczenie lekarskie na 5 lat.							https://facebook.com/1167484120646635		2022-09-29	A
1	FALSE	FALSE	TRUE	[Name] министерство написало, что я не могу в Польше работать медсестрой, так как я делала запрос на медсестру . Но сказали, если б было у меня хотя бы год стажа фельдшера, то взяли б. Вот теперь думаю, толи пойти к частнику на работу фельдшером для стажа ,хотя бы на год. А там потом податься опять только как фельдшер.	[Name] Ministerstwo napisało, że nie mogę pracować w Polsce jako pielęgniarka, bo ubiegałam się o stanowisko pielęgniarki. Ale powiedzieli, że jeśli będę miał co najmniej rok doświadczenia jako ratownik medyczny, to mnie przyjmą. Teraz myślę o tym, żeby pójść do prywatnego, żeby przynajmniej przez rok pracować jako ratownik medyczny. A potem wrócić do bycia ratownikiem medycznym.							https://facebook.com/1167930343935346		2022-09-29	A
1	FALSE	FALSE	TRUE	[Name] Здесь по ссылке есть все данные и рекомендации с материалами https://t.me/ DecyzjaMinistraZ drowia "[Name of the organization]" Коллегиальное Медицинское Сообщество -миграция -легализация -трудоустройств о в Польше Администрация проверяет вашу принадлежность к целевой аудитории и не использует ваши личные данные!	[Name] Tu jest link do wszystkich danych i zaleceń z materiałami https://t.me/ DecyzjaMinistraZ drowia "[Name of the organization] Kolegialna społeczność medyczna -migracja -legalizacja -zatrudnienie w Polsce Administracja sprawdza, czy należysz do grupy docelowej i nie wykorzystuje Twoich danych osobowych!	https://t.me/DecyzjaMinistraZdrowia						https://facebook.com/1167940417267672		2022-09-29	A
1	FALSE	FALSE	TRUE	[Name] в Польше могут работать только по диплому. Опыт и стаж работы не интересует по факту де-юро на бумагах бюрократии	[Name] W Polsce mogą pracować tylko na podstawie dyplomu. Doświadczenie i praca nie interesuje biurokracji de jure na papierze							https://facebook.com/1167942710600776		2022-09-29	A
1	FALSE	FALSE	TRUE	[Name] Сколько Вы ждали ответ из Министерства?	[Name] Jak długo czekał Pan na odpowiedź z Ministerstwa?							https://facebook.com/1169509350444112		2022-09-29	A
1	FALSE	FALSE	TRUE	[Name] мы с коллегами получали одни из первых в 2021 году. Ожидание на тот момент было около месяца. В январе подали, в феврале уже имели разрешение.	[Name] moi koledzy i ja otrzymaliśmy jeden z pierwszych w 2021 roku. Czas oczekiwania w tamtym czasie wynosił około miesiąca. Złożyliśmy wniosek w styczniu, a w lutym mieliśmy już pozwolenie.							https://facebook.com/1169523083776072		2022-09-29	A
1	FALSE	FALSE	TRUE	[Name] Спасибо,но то было в начале эпидемии,а сейчас?Я жду 3 месяца	[Name] Dziękuję, ale to było na początku epidemii, a teraz? Czekam już 3 miesiące.							https://facebook.com/1169773037084410		2022-09-29	A
1	FALSE	FALSE	TRUE	[Name] кем? На кого ? Зайдите в чат , ссылка на который выше - там вся актуальная информация по этому поводу и мега активная коммуникация между коллегами	[Name] kto? Kto? Wejdź na czat podlinkowany powyżej - tam są wszystkie najnowsze informacje na ten temat i mega aktywna komunikacja między kolegami							https://facebook.com/1169842153744165		2022-09-29	A
1	FALSE	FALSE	TRUE	[Name] медсестра.Стаж 25 лет.Спасибо	[Name] Pielęgniarka.25 lat doświadczenia.Dziękuję							https://facebook.com/1169861607075553		2022-09-29	A
1	FALSE	FALSE	TRUE	[Name] по диплому или по стажу?🤔	[Name] z dyplomu czy z doświadczenia?							https://facebook.com/1169874673740913		2022-09-29	A
1	FALSE	FALSE	TRUE	[Name] по диплому и по стажу	[Name] z dyplomu i doświadczenia							https://facebook.com/1169949407066773		2022-09-29	A
1	FALSE	FALSE	TRUE	[Name] ну тогда отлично. Срок ожидания, к сожалению, из-за нагрузки на малый штат сотрудников департамента по направлению медсестринства, составляет около полугода ( 6мес )😬	[Name] no to super. Okres oczekiwania, niestety, ze względu na presję wywieraną na mały personel w dziale pielęgniarskim, to około pół roku ( 6 miesięcy )😬							https://facebook.com/1169956247066089		2022-09-29	A
1	FALSE	FALSE	TRUE	О Божеееее(((печа ль-беда....	Ojej((((sad lwa-trouble....							https://facebook.com/1169956837066030		2022-09-29	A
1	FALSE	FALSE	TRUE	[Name] Добрый вечер [Name]! Имею диплом фельдшера европейского стандарта получила его 2012 году.	[Name] Dobry wieczór[Name]! Mam dyplom ratownika medycznego o standardzie europejskim, który otrzymałem w 2012 roku.							https://facebook.com/1171086626953051		2022-09-29	A
1	FALSE	FALSE	TRUE	[Name] Не печальтесь,тут вам местные м/с такого сала за шкуру зальют,ещё не раз вспомните,или на самую плохую работу спихнут	[Name] Nie smuć się, tutejsze pokojówki wyleją na twoją skórę tyle smalcu, że nie raz to zapamiętasz, albo wsadzą cię do najgorszej roboty.							https://facebook.com/1177820319613015		2022-10-29	A
1	FALSE	TRUE	FALSE	Кто хочет, тот всегда добьется.	Kto chce, ten zawsze dostanie.							https://facebook.com/1167931003935280		2022-09-29	A
groups/1033174347410947/permalink/11	TRUE	FALSE	FALSE	Zakład Opiekuńczo-Leczniczy [name of the institution] w [location] poszukuje do swojego zespołu pielęgniarki/pielęgniarza oraz lekarza internisty. Zapraszamy. [phone number]. [email address]	Zakład Opiekuńczo-Leczniczy [name of the institution] w [location] poszukuje do swojego zespołu pielęgniarki/pielęgniarza oraz lekarza internisty. Zapraszamy. [phone number]. [email address]		[]		4	0	5	https://m.facebook.com/groups/1033174347410947/permalink/1159902381404809/	4	2022-09-26 14:19:50	A
1	FALSE	TRUE	FALSE	Цікавить	Zainteresowany							https://facebook.com/1159982248063489		2022-09-29	A
1	FALSE	FALSE	TRUE	[Name]https://t.me/ +0kk9Md_FQjMzMWE 0	[Name] https://t.me/ +0kk9Md_FQjMzMWE 0	https://t.me/+0kk9Md_FQjMzMWE0						https://facebook.com/1161969141198133		2022-09-29	A
1	FALSE	TRUE	FALSE	Цікавить	Zainteresowany							https://facebook.com/1170786070316440		2022-09-29	A
1	FALSE	FALSE	TRUE	[Name] https://t.me/ +0kk9Md_FQjMzMWE 0	[Name] https://t.me/ +0kk9Md_FQjMzMWE 0	https://t.me/+0kk9Md_FQjMzMWE0						https://facebook.com/1176058519789195		2022-10-29	A
1	FALSE	TRUE	FALSE	Tak jak ,,lubią,,nas was,e pielęgniarki,to niech pracują na 6 etatów ,może im starczy	Tak jak ,,lubią,,nas was,e pielęgniarki,to niech pracują na 6 etatów ,może im starczy							https://facebook.com/1177812752947105		2022-10-29	A
groups/1033174347410947/permalink/11	TRUE	FALSE	FALSE			https://m.facebook.com/photo/view_full_size/?fbid=820058322474723&ref_component=mbasic_photo_permalink&ref_page=%2Fwap%2Fphoto.php&refid=13&_ft_=encrypted_tracking_data.0AY-KnZSK1Zb6w9LM-Aws11sh4cDJC8AEkoeffDJnsjG0irMypbWyfEIcRx8m9_5QtayyCgLCX1ZeCrVqmN2BgKPK9nwWAcK5lalN6Z3AedmL_dIU1b2QrtnDgd-rdF6M6oflztSbzLnSqxxrod_1FzouQ80k2dnwB1PmjtSee76z6s25Ur2zsgGQ3t3tjyMLYVbx8Jn7pI5_gw9RjzPmaBHUM7IeXH6Yd67pS…	['Może być zdjęciem przedstawiającym tekst „напишу для вас CV резюме) польською мовою TEPMIH виконання 1 1 день 731628168 IVIBER +380632480568”']		2	0	1	https://m.facebook.com/groups/1033174347410947/permalink/1177588602969520/	2	2022-10-19 18:32:39	A
1	FALSE	TRUE	FALSE	Добрый день!можно помощь в написании мотивационного письма?	Dzień dobry, czy mogę uzyskać pomoc w napisaniu listu motywacyjnego?							https://facebook.com/1177651569629890		2022-10-29	A
groups/1033174347410947/permalink/11	TRUE	FALSE	FALSE	Gabinet stomatologiczny mieszczący się w [location] oferuje pracę na stanowisko: LEKARZ DENTYSTA praca w obszarach: leczenie zachowawcze, endodoncja, protetyka i pedodoncja praca 2-3 dni w tygodniu albo na cały etat … WięcejWynagrodzenie: 40-50 % od zabiegu W przypadku zainteresowania, zapraszam do kontaktu: 📞 [phone number] ✉ [email address] Więcej ofert pracy znajdziesz na stronie [employment A…	Gabinet stomatologiczny mieszczący się w [location] oferuje pracę na stanowisko: LEKARZ DENTYSTA praca w obszarach: leczenie zachowawcze, endodoncja, protetyka i pedodoncja praca 2-3 dni w tygodniu albo na cały etat … WięcejWynagrodzenie: 40-50 % od zabiegu W przypadku zainteresowania, zapraszam do kontaktu: 📞 [phone number] ✉ [email address] Więcej ofert pracy znajdziesz na stronie [employment A…	https://m.facebook.com/photo/view_full_size/?fbid=137348399061669&ref_component=mbasic_photo_permalink&ref_page=%2Fwap%2Fphoto.php&refid=13&_ft_=encrypted_tracking_data.0AY9iiN1p_PPg6N0zPahudVJ-u4gWGSSHBX4SmN1lmE_9YF0EX22UnP-QXWM-6NwNiHCOtx9QgsQjm3wy5M7HOaGfPt1L3VvZlpSTcibUfYaSR1NHoc4vvmf1dzlf_Gw2KIuyIhgh3Vnca984G0u-fnyUwAKZhQq2J29rRjHnbZNQRnYXUAcE-k3y5hG_MSumj-WcBDCHhtT3e16kOqWBQX_klHWprkADI9lDt…	['Może być zdjęciem przedstawiającym 1 osoba i tekst']		6	1	0	https://m.facebook.com/groups/1033174347410947/permalink/1177391159655931/	6	2022-10-19 13:41:53	A
groups/1033174347410947/permalink/11	TRUE	FALSE	FALSE	на вже потрібні!Познан ь!!! дитячий лікар - хірург, дит. кардіолог, дит. ортопед, дит. анастезіолог [phone number]	jesteśmy już potrzebni! Poznań ь!!! chirurg dziecięcy, kardiolog dziecięcy, ortopeda dziecięcy, anestezjolog dziecięcy [phone number]		[]		1	2	0	https://m.facebook.com/groups/1033174347410947/permalink/1176614296400284/	1	2022-10-18 10:51:36	A
groups/1033174347410947/permalink/11	TRUE	FALSE	FALSE	Witam. Jestem lekarką dermatologiem również kosmetyczką. Poszukuję pracy w Polsce .	Witam. Jestem lekarką dermatologiem również kosmetyczką. Poszukuję pracy w Polsce .		[]		0	0	0	https://m.facebook.com/groups/1033174347410947/permalink/1176260236435690/	0	2022-10-17 21:04:11	A
groups/1033174347410947/permalink/11	TRUE	FALSE	FALSE	Доброго вечора, терміново потрібен педіатр, сімейний лікар, терапевт з ПВЗ/Детизією для роботи в поліклініці, [location], надається квартира, ставка 9300 нетто. Добрый вечер, срочно требуется педиатр, семейный врач, терапевт с ПВЗ/Децизией для работы в поликлинике, Wolbórz i Ujazd, Лодзинское воеводство, предоставляется квартира, ставка 9300 нетто!!!!!!!	Dobry wieczór, pilnie potrzebujemy pediatry, lekarza rodzinnego, terapeuty z PVZ/Detekcją do pracy w poliklinice, [location], zapewnione jest mieszkanie, stawka 9300 netto. Dobry wieczór, pilnie potrzebujemy pediatry, lekarza rodzinnego, terapeuty z PVZ/Detizia do pracy w poliklinice, Wolbórz i Ujazd, woj. łódzkie, dostępne jest mieszkanie, stawka 9300 netto!!!!!!!		[]		1	1	0	https://m.facebook.com/groups/1033174347410947/permalink/1176226569772390/	1	2022-10-17 20:20:40	A
groups/1033174347410947/permalink/11	TRUE	FALSE	FALSE	Доброго дня! Запрошуємо до співпраці у шпиталь медичних сестер з досвідом роботи у неврологічному відділені!!! Знання польської мови не нижче рівня А2. тел. [phone number] Резюме висилати на мейла [email address]	Dzień dobry!!! Zapraszamy do współpracy w szpitalu pielęgniarki z doświadczeniem na oddziale neurologicznym !!! Znajomość języka polskiego nie niższa niż poziom A2. tel. [phone number] CV należy przesłać na adres [email address]	https://m.facebook.com/photo/view_full_size/?fbid=659403122589867&ref_component=mbasic_photo_permalink&ref_page=%2Fwap%2Fphoto.php&refid=13&_ft_=encrypted_tracking_data.0AY8kEaNfPzLiqEWbvkfiklOk2LxN66y6ub1uFCmwkQiLUqY6tN7OW3imgu-Ya9AbqbTJuZmaqOcVT86re2HWVZzR0dELC9KtbFlj9JwyLBJv9KZyIbULF40M_IA9PHRHoGwbUmv8ObxUug6nQBOyk2HPFkWwClDAMmYsw_f1HU4z_vGxQ8tzVCOjsNGy0ls2iwLA1yGQRi3wF0NLX8XDjSnai6w9uD3v6K4rh…	['Może być zdjęciem przedstawiającym 1 osoba i stoi']		5	2	9	https://m.facebook.com/groups/1033174347410947/permalink/1161198974608483/	5	2022-09-28 08:48:32	A
1	FALSE	TRUE	FALSE	Яке місто?	Które miasto?							https://facebook.com/1161579144570466		2022-09-29	A
1	FALSE	FALSE	TRUE	[Name] https://t.me/ +0kk9Md_FQjMzMWE 0	[Name] https://t.me/ +0kk9Md_FQjMzMWE 0	https://t.me/+0kk9Md_FQjMzMWE0						https://facebook.com/1161968471198200		2022-09-29	A
1	FALSE	FALSE	TRUE	[Name] поблизу міста Wałcz	[Name] koło Wałcza							https://facebook.com/1165276207534093		2022-09-29	A
1	FALSE	FALSE	TRUE	[Name] https://t.me/ +0kk9Md_FQjMzMWE 0	[Name] https://t.me/ +0kk9Md_FQjMzMWE 0	https://t.me/+0kk9Md_FQjMzMWE0						https://facebook.com/1176063836455330		2022-10-29	A
1	FALSE	TRUE	FALSE	В Познані є вакансії?	Czy są jakieś wolne miejsca pracy w Poznaniu?							https://facebook.com/1161584727903241		2022-09-29	A
1	FALSE	FALSE	TRUE	[Name] ні.	[Name] ні.							https://facebook.com/1161917021203345		2022-09-29	A
1	FALSE	FALSE	TRUE	[Name] https://t.me/ +0kk9Md_FQjMzMWE 0	[Name] https://t.me/ +0kk9Md_FQjMzMWE 0	https://t.me/+0kk9Md_FQjMzMWE0						https://facebook.com/1161968507864863		2022-09-29	A
1	FALSE	FALSE	TRUE	[Name] Доброго дня, маємо кілька вакансій в Познані. Шукаємо лікаря педіатра, сімейного, гінеколога, дерматолога.	[Name] Witam, mamy kilka wolnych miejsc w Poznaniu. Poszukujemy pediatry, lekarza rodzinnego, ginekologa, dermatologa.							https://facebook.com/1166784320716615		2022-09-29	A
1	FALSE	TRUE	FALSE	https://t.me/ +0kk9Md_FQjMzMWE 0	https://t.me/ +0kk9Md_FQjMzMWE 0	https://t.me/+0kk9Md_FQjMzMWE0						https://facebook.com/1161968441198203		2022-09-29	A
groups/1033174347410947/permalink/11	TRUE	FALSE	FALSE	Доброго дня, шановні учасники групи. Скажіть , будь ласка,чи можна відправляти до міністра охорони здоров'я документи,перек лад яких зроблений в Україні і нотаріально завірений? Дякую!	Dzień dobry, drodzy członkowie grupy. Proszę o informację, czy istnieje możliwość przesłania do Ministra Zdrowia dokumentów które są wykonane na Ukrainie i notarialnie potwierdzone? Dziękuję!		[]		0	0	4	https://m.facebook.com/groups/1033174347410947/permalink/1166902487371465/	0	2022-10-05 15:19:39	A
1	FALSE	TRUE	FALSE	Якщо такий переклад робив звичайний перекладач, то можуть не прийняти, а якщо це був присяжний перекладач, хай навіть з України, то приймуть	Jeśli takie tłumaczenie zostało wykonane przez zwykłego tłumacza, to może nie zostać przyjęte, ale jeśli był to tłumacz przysięgły, nawet z Ukrainy, to zostanie przyjęte							https://facebook.com/1166905937371120		2022-09-29	A
1	FALSE	FALSE	TRUE	[Name] Дякую!	[Name] Dziękuję!							https://facebook.com/1166906280704419		2022-09-29	A
1	FALSE	TRUE	FALSE	https://t.me/ +0kk9Md_FQjMzMWE 0	https://t.me/ +0kk9Md_FQjMzMWE 0	https://t.me/+0kk9Md_FQjMzMWE0						https://facebook.com/1167461007315613		2022-09-29	A
1	FALSE	TRUE	FALSE	https://t.me/ +0kk9Md_FQjMzMWE 0	https://t.me/ +0kk9Md_FQjMzMWE 0	https://t.me/+0kk9Md_FQjMzMWE0						https://facebook.com/1176063076455406		2022-10-29	A
groups/1033174347410947/permalink/11	TRUE	FALSE	FALSE	Dzień dobry. Jestem lekarzem z Ukrainy Radiologem (USG). Mam 30 lat. Poszukuje pracy w Poznaniu. Teraz na etapie nauki języka polskiego. Zbieram dokumenty dla ministerstwa zdrowia. Będę wdzięczna za wszelkie informacje lub pomoc. Aktualnie poszukuję pracy w branże medycznej, asystentem lekarza i td. Pozdrawiam.	Dzień dobry. Jestem lekarzem z Ukrainy Radiologem (USG). Mam 30 lat. Poszukuje pracy w Poznaniu. Teraz na etapie nauki języka polskiego. Zbieram dokumenty dla ministerstwa zdrowia. Będę wdzięczna za wszelkie informacje lub pomoc. Aktualnie poszukuję pracy w branże medycznej, asystentem lekarza i td. Pozdrawiam.		[]		2	1	4	https://m.facebook.com/groups/1033174347410947/permalink/1170969236964790/	2	2022-10-10 17:12:26	A
1	FALSE	TRUE	FALSE	[Name of employment Agency]	[Name of employment Agency]							https://facebook.com/1170974686964245		2022-09-29	A
1	FALSE	TRUE	FALSE	Mam prace ale w województwie łódzkim. Oferuje zamieszkanie, wyżywienie (3/4) dziennie oraz prace	Mam prace ale w województwie łódzkim. Oferuje zamieszkanie, wyżywienie (3/4) dziennie oraz prace							https://facebook.com/1171058966955817		2022-09-29	A
1	FALSE	FALSE	TRUE	[Name] ptoszę napisać w priwat	[Name] ptoszę napisać w priwat							https://facebook.com/1171068743621506		2022-09-29	A
1	FALSE	TRUE	FALSE	https://t.me/ +0kk9Md_FQjMzMWE 0	https://t.me/ +0kk9Md_FQjMzMWE 0	https://t.me/+0kk9Md_FQjMzMWE0						https://facebook.com/1176058266455887		2022-10-29	A
groups/1033174347410947/permalink/11	TRUE	FALSE	FALSE	Szukam lekarza internistę do Gdańsku. Praca w przychodnie, atrakcyjne warunki współpracy. Wsparcie z dokumentami. Zatrudniamy na warunkowym PWZ.	Szukam lekarza internistę do Gdańsku. Praca w przychodnie, atrakcyjne warunki współpracy. Wsparcie z dokumentami. Zatrudniamy na warunkowym PWZ.		[]		0	1	18	https://m.facebook.com/groups/1033174347410947/permalink/1156278471767200/	0	2022-09-21 12:54:04	A
1	FALSE	TRUE	FALSE	Дерматовенероло г потрiбний?	Dermatovenerolo potrzebnych?							https://facebook.com/1156396011755446		2022-09-29	A
1	FALSE	FALSE	TRUE	[Name] tak, czy ma pani już PWZ ?	[Name], tak, czy masz swoje PWZ?							https://facebook.com/1161289901266057		2022-09-29	A
1	FALSE	FALSE	TRUE	[Name] нi,дозволу немаю,готовлю документи на подачу	[Name] nie, nie mam pozwolenia, przygotowuję dokumenty do złożenia							https://facebook.com/1161295081265539		2022-09-29	A
1	FALSE	FALSE	TRUE	[Name] https://t.me/ +0kk9Md_FQjMzMWE 0	[Name] https://t.me/ +0kk9Md_FQjMzMWE 0	https://t.me/+0kk9Md_FQjMzMWE0						https://facebook.com/1161968734531507		2022-09-29	A
1	FALSE	TRUE	FALSE	Стаматологи потрібні	Stomatolodzy są potrzebni							https://facebook.com/1157310844997296		2022-09-29	A
1	FALSE	FALSE	TRUE	[Name] tak	[Name] tak							https://facebook.com/1161289954599385		2022-09-29	A
1	FALSE	FALSE	TRUE	[Name] куди подавати заяву як стоматологам	[Name] gdzie złożyć wniosek jako dentysta							https://facebook.com/1164849360910111		2022-09-29	A
1	FALSE	FALSE	TRUE	[Name] Доброго дня, маємо вакансію для стоматолога [phone number]	[Name] Dzień dobry, mamy wolne miejsce dla lekarza dentysty [phone number]							https://facebook.com/1172997283428652		2022-09-29	A
1	FALSE	FALSE	TRUE	[Name] https://t.me/ +0kk9Md_FQjMzMWE 0	[Name] https://t.me/ +0kk9Md_FQjMzMWE 0	https://t.me/+0kk9Md_FQjMzMWE0						https://facebook.com/1176056446456069		2022-10-29	A
1	FALSE	TRUE	FALSE	Potrzebujecie laryngologa?	Potrzebujecie laryngologa?							https://facebook.com/1161159127945801		2022-09-29	A
1	FALSE	FALSE	TRUE	[Name] tam, tez zatrudniamy teraz do AOS	[Name]tam, tez zatrudniamy teraz do AOS							https://facebook.com/1161289747932739		2022-09-29	A
1	FALSE	TRUE	FALSE	pielęgniarka-шу каю працю	pielęgniarka-shu moja praca							https://facebook.com/1161372111257836		2022-09-29	A
1	FALSE	FALSE	TRUE	[Name] https://t.me/ +0kk9Md_FQjMzMWE 0	[Name] https://t.me/ +0kk9Md_FQjMzMWE 0	https://t.me/+0kk9Md_FQjMzMWE0						https://facebook.com/1176056546456059		2022-10-29	A
1	FALSE	TRUE	FALSE	https://t.me/ +0kk9Md_FQjMzMWE 0	https://t.me/ +0kk9Md_FQjMzMWE 0	https://t.me/+0kk9Md_FQjMzMWE0						https://facebook.com/1161968631198184		2022-09-29	A
1	FALSE	TRUE	FALSE	Гастроентеролог потрібний?	Gastroenterolog potrzebujesz?							https://facebook.com/1167196864008694		2022-09-29	A
1	FALSE	FALSE	TRUE	[Name] доброго дня потрібний, прошу дзвонити за номером [phone number]	[Name] dobry dzień potrzebny, proszę dzwonić [phone number]							https://facebook.com/1172972553431125		2022-09-29	A
1	FALSE	FALSE	TRUE	[Name] Доброго дня, потрібен в місто Гданськ. тел [phone number]	[Name] Witam, potrzebuję dojechać do Gdańska. tel [phone number]							https://facebook.com/1172996870095360		2022-09-29	A
1	FALSE	TRUE	FALSE	Добрый внчер!интерисуе т ,есть укр. Диплом.Возможны варианты работы?	Dobry wieczór! T, have a uk. Dyplom. możliwe. opcje pracy?							https://facebook.com/1169517787109935		2022-09-29	A
groups/1033174347410947/permalink/11	TRUE	FALSE	FALSE	Klinika stomatologiczna w [location] w województwie wielkopolskim poszukuje: LEKARZA STOMATOLOGA Najnowocześniejszy sprzęt na rynku Minimalny czas na pacjenta, to 1-1,5 h Przy pełnym etacie ilość godzin, to 6-8 h… Więcej dziennie (pn.-pt.) – godziny przyjęć do ustalenia Wymiar czasu pracy: minimum 0,5 etatu, najlepiej cały etat Wynagrodzenie: 40-45% od pacjenta (wysokie stawki w cenniku) Dodatkow…	Klinika stomatologiczna w [location] w województwie wielkopolskim poszukuje: LEKARZA STOMATOLOGA Najnowocześniejszy sprzęt na rynku Minimalny czas na pacjenta, to 1-1,5 h Przy pełnym etacie ilość godzin, to 6-8 h… Więcej dziennie (pn.-pt.) – godziny przyjęć do ustalenia Wymiar czasu pracy: minimum 0,5 etatu, najlepiej cały etat Wynagrodzenie: 40-45% od pacjenta (wysokie stawki w cenniku) Dodatkow…	https://m.facebook.com/photo/view_full_size/?fbid=826015772149789&ref_component=mbasic_photo_permalink&ref_page=%2Fwap%2Fphoto.php&refid=13&_ft_=encrypted_tracking_data.0AY-wp1IYboBEDFiFK96WDmmgE42UXOnmH0rgfovBXAW02Jtkvpi0WMbB1-ly6ai5cPBjjvP3SeCau8m5htqzPR6PNNMieR6qFRuwEKHsAeqqM2EpqcrOUVKkz3gpjKPdYPFxZ3zNfWsfIVwVa_o6QntNQVypEqaipaAo5a6g1GeKS-uL-7uGP4HEv5bEOgGkIjj8RmscqIxyu0S-xrXJ9RMQC8moer-ZwcyiJ…	['Może być zdjęciem przedstawiającym 1 osoba i tekst']		4	0	0	https://m.facebook.com/groups/1033174347410947/permalink/1175919906469723/	4	2022-10-17 11:39:59	A
groups/1033174347410947/permalink/11	TRUE	FALSE	FALSE				[]		1	4	0	https://m.facebook.com/groups/1033174347410947/permalink/1175430349852012/	1	2022-10-16 18:08:15	A
groups/1033174347410947/permalink/11	TRUE	FALSE	FALSE	Ищу врача невропатолог для ребёнка 3 года. Не разговаривает, не озывается, бормочит себе что то под нос.Слух есть-проверяли	Poszukuje neurologa dla 3 letniego dziecka. Nie odzywa się, nie woła, mamrocze pod nosem.		[]		0	0	0	https://m.facebook.com/groups/1033174347410947/permalink/1175114623216918/	0	2022-10-16 08:38:09	A
groups/1033174347410947/permalink/11	TRUE	FALSE	FALSE	Dołącz do naszego zespołu! [name of the insitution] Szczegóły Oferty Pracy	Dołącz do naszego zespołu! [name of the institution] Szczegóły Oferty Pracy		[]		0	0	0	https://m.facebook.com/groups/1033174347410947/permalink/1173939960001051/	0	2022-10-14 16:25:45	A
groups/1033174347410947/permalink/11	TRUE	FALSE	FALSE	Потрібні лікарі, медсестри (з погодженням від Міністерства здоровя) [phone number]	Potrzebni są lekarze, pielęgniarki (za zgodą Ministerstwa Zdrowia) [phone number]		[]		2	0	1	https://m.facebook.com/groups/1033174347410947/permalink/1173103286751385/	2	2022-10-13 13:55:52	A
1	FALSE	TRUE	FALSE	[name of employment Agency]	[name of employment Agency]							https://facebook.com/1173105880084459		2022-09-29	A
groups/1033174347410947/permalink/11	TRUE	FALSE	FALSE	Вакансія у м. Гданьск, для лiкарiв з ПВЗ/Децізією Лікар терапевт – lekarz internista Графік роботи: 8 годин х 5 робочих днів на тиждень Мережа комерційних поліклінік, що локалізуються у м. Гданьску. Ставка: 13280 злотих брутто (9327 злотих нетто) – на місяць (83 злотих брутто/год = 58 злотих нетто/год). На період нагляду ставка 11 840 злотих брутто (8316 злотих нетто) – місяці (77 злотих брутто/г…	Wakat w Gdańsku, dla lekarzy z PVZ/Decyzją Lekarz ogólny - lekarz internista Harmonogram pracy: 8 godzin x 5 dni roboczych w tygodniu Sieć komercyjnych przychodni zlokalizowanych w Gdańsku. Stawka: 13280 zł brutto (9327 zł netto) - miesięcznie (83 zł brutto/h = 58 zł netto/h). Za okres nadzoru stawka wynosi 11 840 zł brutto (8 316 zł netto) - miesięcznie (77 zł brutto/godzina = 51,9 zł netto/godz…		[]		4	1	0	https://m.facebook.com/groups/1033174347410947/permalink/1172964246765289/	4	2022-10-13 09:24:52	A
groups/1033174347410947/permalink/11	TRUE	FALSE	FALSE	[SPAM]	[SPAM]		[]	https://video-fra5-2.xx.fbcdn.net/v/t42.1790-2/311616040_3174160899488880_6710369039976276434_n.mp4?_nc_cat=110&ccb=1-7&_nc_sid=985c63&efg=eyJ2ZW5jb2RlX3RhZyI6InN2ZV9zZCJ9&_nc_ohc=69F8Jdfs7hkAX9b547w&_nc_ht=video-fra5-2.xx&oh=00_AfBUTNpyT3auA6uFUSl4NKYs0fsxzwXIME0o21Vn1vTPyA&oe=63AE286F	0	0	0	https://m.facebook.com/groups/1033174347410947/permalink/1172608463467534/	0	2022-10-12 20:59:42	A
groups/1033174347410947/permalink/11	TRUE	FALSE	FALSE	Вітаю👋 [name of the institution] в [location], Польща пропонує вакансію лікаря сімейної медицини для українських лікарів. Готові забезпечити повну підтримку нострифікації лікарського диплому в Польщі. Зацікавлених прошу надсилати резюме в особисті повідомлення або на електронну пошту - [email address] Cześć. [name of the institution] wWięcej [location] oferuje wakat na lekarza medycyny rodzinnej …	Pozdrawiam👋 [name of the institution] w [location] oferuje wakat lekarza medycyny rodzinnej dla lekarzy z Ukrainy. Jesteśmy gotowi udzielić pełnego wsparcia w zakresie nostryfikacji dyplomu lekarskiego w Polsce. Osoby zainteresowane prosimy o przesyłanie CV w wiadomościach prywatnych lub na adres e-mail - [email address] Cześć. [name of the institution] wWięcej [location] oferuje wakat na lekarza…		[]		2	1	0	https://m.facebook.com/groups/1033174347410947/permalink/1171918486869865/	2	2022-10-11 22:58:32	A
groups/1033174347410947/permalink/11	TRUE	FALSE	FALSE	Praca dla Lekarza DENTYSTY w Poznaniu który już ma PRAWO WYKONYWANIA ZAWODU LEKARZA DENTYSTY W POLSCE Prowadzimy profesjonalną i kompleksową opiekę dentystyczną dla całej rodziny. Mile widziane kilkuletnieWięcej doświadczenie,oraz znajomość języka Polskiego. Stawka ta warunki zatrudnienia będą ustalone z każdym indywidualnie. zainteresowane osoby proszę o kontakt [phone number] / [email address] …	Praca dla Lekarza DENTYSTY w Poznaniu który już ma PRAWO WYKONYWANIA ZAWODU LEKARZA DENTYSTY W POLSCE Prowadzimy profesjonalną i kompleksową opiekę dentystyczną dla całej rodziny. Mile widziane kilkuletnieWięcej doświadczenie,oraz znajomość języka Polskiego. Stawka ta warunki zatrudnienia będą ustalone z każdym indywidualnie. zainteresowane osoby proszę o kontakt [phone number] / [email address] …	https://m.facebook.com/photo/view_full_size/?fbid=1294326167990062&ref_component=mbasic_photo_permalink&ref_page=%2Fwap%2Fphoto.php&refid=13&_ft_=encrypted_tracking_data.0AY_68Huc0kt-5H8E8JgQKl5PkdRa_CSc4bkQfmBKYRkMB8eihIa5u-Fx94HQdfWBAofioPWHtLL9zQ9nHL4cLMRumQ2YzRt3tC36oEIMl9QmEVtB8cdIDzj_xRZSa6pVi2PNRylWuETgX_s2Ld2uAvIcQ05rtSdEMNlfQ4FLHZqURUQEILUNjCvRJXpKo4Ffn89rxoSgdzKfKVUBQuBq8uHVmCmyyuHZCrwF…	['Może być zdjęciem przedstawiającym 1 osoba']		1	1	0	https://m.facebook.com/groups/1033174347410947/permalink/1171491350245912/	1	2022-10-11 10:10:00	A
groups/1033174347410947/permalink/11	TRUE	FALSE	FALSE	Praca dla Lekarza DENTYSTY w Poznaniu który już ma PRAWO WYKONYWANIA ZAWODU LEKARZA DENTYSTY W POLSCE Prowadzimy profesjonalną i kompleksową opiekę dentystyczną dla całej rodziny. Mile widziane kilkuletnieWięcej doświadczenie,oraz znajomość języka Polskiego. Stawka ta warunki zatrudnienia będą ustalone z każdym indywidualnie. zainteresowane osoby proszę o kontakt [phone number] / [email address] …	Praca dla Lekarza DENTYSTY w Poznaniu który już ma PRAWO WYKONYWANIA ZAWODU LEKARZA DENTYSTY W POLSCE Prowadzimy profesjonalną i kompleksową opiekę dentystyczną dla całej rodziny. Mile widziane kilkuletnieWięcej doświadczenie,oraz znajomość języka Polskiego. Stawka ta warunki zatrudnienia będą ustalone z każdym indywidualnie. zainteresowane osoby proszę o kontakt [phone number] / [email address] …	https://m.facebook.com/photo/view_full_size/?fbid=1293730941382918&ref_component=mbasic_photo_permalink&ref_page=%2Fwap%2Fphoto.php&refid=13&_ft_=encrypted_tracking_data.0AY9OEiJ97FZHaOJLrDeAVy-yPDXXQOpdFJt4MCHdAH2fdmoMx3aEkCeSK99xMfrpD9YpFSD0ljElVe1GJxxoQdSH3q7bgUDwyHYBV4iZJwt8yEB4QsNdhzpzbA2gi-P9WQMtsVfuB1Af_i5ctZGkyNq7Z7ayW4xxX4faz54hI_IrTfs0YtFMLPyqayedDTZ_6-UKCOnmndbvgOt8c4SUUWRmnjikNyuPcw-w…	['Może być zdjęciem przedstawiającym 1 osoba']		0	0	0	https://m.facebook.com/groups/1033174347410947/permalink/1170886070306440/	0	2022-10-10 15:09:26	A
groups/1033174347410947/permalink/11	TRUE	FALSE	FALSE	ТЕРМІНОВО ДО ПАРАДНІ ШУКАЄМО ЛІКАРЯ ПЕДІАТРА, СІМЕЙНОГО ЛІКАРЯ! Ми пропонуємо: 🔸Високу заробітну плату від 65 до 90 брутто/год. 🔸Умова о праці 🔸Житло надається безкоштовно! зх-кімнатна квартира. 🔸За більш детальною інформацією прошу звертатися за телефоном[phone number] [Name] Знання мови не нижче рівня А2. Резюме висилати [email address] Уже сьогодні ти можеш зробити крок до успішного майбутньог…	PILNIE POSZUKUJEMY LEKARZA PEDIATRY, LEKARZA RODZINNEGO! Oferujemy: 🔸Wysokie wynagrodzenie od 65 do 90 brutto / godzinę. 🔸 Warunki pracy 🔸Mieszkanie jest zapewnione bezpłatnie!!! zh-pokojowe mieszkanie. 🔸W celu uzyskania dodatkowych informacji prosimy o kontakt telefoniczny [phone number] [Name] Znajomość języka nie niższa niż poziom A2. CV do wysłania na adres [email addrss] Dziś możesz zrobić k…		[]		0	0	0	https://m.facebook.com/groups/1033174347410947/permalink/1170771580317889/	0	2022-10-10 11:59:41	A
groups/1033174347410947/permalink/11	TRUE	FALSE	FALSE	Klinika ortopedii, chirurgii kręgosłupa, rehabilitacji i medycyny sportowej w Warszawie nawiąże współpracę z PIELĘGNIARKĄ INSTRUMENTARIUSZKĄ • udzielanie świadczeń zdrowotnych na oddziale BO ortopedycznym •… Więcej wymagana specjalizacja operacyjna i doświadczenie • Rodzaj umowy o pracę • Wymiar czasu pracy etat • Wynagrodzenie zgodnie z siatką płac MZ 8000zł Zainteresowane osoby zapraszamy do ko…	Klinika ortopedii, chirurgii kręgosłupa, rehabilitacji i medycyny sportowej w Warszawie nawiąże współpracę z PIELĘGNIARKĄ INSTRUMENTARIUSZKĄ • udzielanie świadczeń zdrowotnych na oddziale BO ortopedycznym •… Więcej wymagana specjalizacja operacyjna i doświadczenie • Rodzaj umowy o pracę • Wymiar czasu pracy etat • Wynagrodzenie zgodnie z siatką płac MZ 8000zł Zainteresowane osoby zapraszamy do ko…	https://m.facebook.com/photo/view_full_size/?fbid=192561069884855&ref_component=mbasic_photo_permalink&ref_page=%2Fwap%2Fphoto.php&refid=13&_ft_=encrypted_tracking_data.0AY88_cJpIibjtsXpKo6BD57hk669trNL__gp2pUgTSgf5NmGnyXMiO42qS9QHTrGI9HaZYxlb-DggXnNPw3QURWfedkhJfYWsM3vmWJhefuniCAZ1kpcJ1tMPAcFfSXvdsF4tkGxnSA-3VfrrtKdwIhz3HXIq1XlDfXusRe0WSoe6RtDEZrA8PKh5CTI5lKce6qP76DGmsnRYIa-PcH3t0FMCEd3R3nRpOYTJ…	['Może być zdjęciem przedstawiającym 1 osoba i tekst „med-jobs HR WARSZAWA PIELĘGNIARKA INSTRUMENTARIUSZKA 8000ZŁ 高 "\'* E”']		6	1	0	https://m.facebook.com/groups/1033174347410947/permalink/1170714450323602/	6	2022-10-10 10:26:27	A
groups/1033174347410947/permalink/11	TRUE	FALSE	FALSE	Lekarz dermatolog wenerolog z PWZ oferty pracy w Katowice?	Lekarz dermatolog wenerolog z PWZ oferty pracy w Katowice?		[]		2	1	0	https://m.facebook.com/groups/1033174347410947/permalink/1170226033705777/	2	2022-10-09 19:07:16	A
groups/1033174347410947/permalink/11	TRUE	FALSE	FALSE	Niepubliczny zakład opieki zdrowotnej [name of the institution] poszukuje: HIGIENISTKI STOMATOLOGICZNEJ Miejsce pracy: [location] Praca na cały etat od poniedziałku do piątku. Oferujemy : - stałą pracę w stabilnej firmie możliwość rozwoju zawodowego -wynagrodzenie adekwatne do posiadanych umiejętności -pełny wymiar czasu pracy -przyjazneWięcej warunki pracy w otwartym zespole Do codziennych obowi…	Niepubliczny zakład opieki zdrowotnej [name of the institution] poszukuje: HIGIENISTKI STOMATOLOGICZNEJ Miejsce pracy: [location] Praca na cały etat od poniedziałku do piątku. Oferujemy : - stałą pracę w stabilnej firmie możliwość rozwoju zawodowego -wynagrodzenie adekwatne do posiadanych umiejętności -pełny wymiar czasu pracy -przyjazneWięcej warunki pracy w otwartym zespole Do codziennych obowi…		[]		2	0	2	https://m.facebook.com/groups/1033174347410947/permalink/1162009914527389/	2	2022-09-29 11:34:02	A
1	FALSE	TRUE	FALSE	Добрый вечер!имею укр.диплом ,интерисует работа	Dobry wieczór, mam wykształcenie ukraińskie i jestem zainteresowana pracą.							https://facebook.com/1169519430443104		2022-09-29	A
1	FALSE	FALSE	TRUE	[Name] proszę o więcej informacji	[Name] proszę o więcej informacji							https://facebook.com/1169520087109705		2022-09-29	A
groups/1033174347410947/permalink/11	TRUE	FALSE	FALSE	Доброго дня! Лікар-неонатоло г, в пошуках роботи в Кракові. Наразі очікую дозвіл на працю з МОЗ, чи є можливість працевлаштувати сь у своїй сфері, поки очікується дозвіл на роботу? Дякую!	Dzień dobry! Jestem neonatologiem g, poszukuje pracy w Krakowie. Obecnie czekam na pozwolenie na pracę z Ministerstwa Zdrowia, czy możliwe jest znalezienie pracy w mojej branży w mojej dziedzinie podczas oczekiwania na pozwolenie na pracę? Dziękuję!		[]		0	0	4	https://m.facebook.com/groups/1033174347410947/permalink/1168354660559581/	0	2022-10-07 11:42:59	A
1	FALSE	TRUE	FALSE	[Name of employment Agency]	[Name of employment Agceny]							https://facebook.com/1168365343891846		2022-09-29	A
1	FALSE	TRUE	FALSE	[Name] Вся информация ЗДЕСЬ, в нашем чате : https://t.me/ DecyzjaMinistraZ drowia "[name of the organization]" Коллегиальное Медицинское Сообщество -миграция -легализация -трудоустройств о в Польше Администрация проверяет вашу принадлежность к целевой аудитории и не использует ваши личные данные!	[Name] Wszystkie informacje TUTAJ, na naszym czacie : https://t.me/ DecyzjaMinistraZ drowia "[name of the organization]" Kolegialna społeczność medyczna -migracja -legalizacja -zatrudnienie w Polsce Administracja sprawdza, czy należysz do grupy docelowej i nie wykorzystuje Twoich danych osobowych!	https://t.me/DecyzjaMinistraZdrowia						https://facebook.com/1169214090473638		2022-09-29	A
1	FALSE	TRUE	FALSE	[Name] как врача естественно без децизии и ПВЗ от избы НИКТО не возьмёт. Де-юро, как персонал ассистирующий, возможно: секретарь , ассистент медицинской помощи, архивист, опекун, санитарка. Другое дело ,если ли смысл 🤔 ,если там дадут потом работать спокойно по малу адаптируясь,то ок. Но и после легализации чтобы ставка была уважительная. Успехов!	[Name] jako lekarz naturalnie bez decyzyjności i PVZ z nadwyżki NIGDY nie zostanie zatrudniona. De iure, jako personel pomocniczy, jest to możliwe: sekretarka, asystentka medyczna, archiwista, kustosz, pielęgniarka. Jeśli pozwolą Ci tam pracować i przyzwyczaić się do tego, to jest OK. Ale nawet po zalegalizowaniu, trzeba mieć dobrą wymówkę. Powodzenia!							https://facebook.com/1169215470473500		2022-09-29	A
1	FALSE	TRUE	FALSE	Priv	Priv							https://facebook.com/1169227253805655		2022-09-29	A
groups/1033174347410947/permalink/11	TRUE	FALSE	FALSE	Zapraszamy do współpracy lekarzy w ramach POZ. Placówka znajduje się 30km od Warszawy, jest dogodnie zlokalizowana w centrum miasta. Kogo poszukujemy? lekarza bez specjalizacji lekarzy w trakcie specjalizacjiWięcej (medycyna rodzinna, pediatria, choroby wewnętrzne) Co oferujemy? rodzaj umowy- B2B, UZ, UoP stawka godzinowa - 150zł Zapraszam do kontaktu telefonicznego[phone number] lub mailowego[em…	Zapraszamy do współpracy lekarzy w ramach POZ. Placówka znajduje się 30km od Warszawy, jest dogodnie zlokalizowana w centrum miasta. Kogo poszukujemy? lekarza bez specjalizacji lekarzy w trakcie specjalizacjiWięcej (medycyna rodzinna, pediatria, choroby wewnętrzne) Co oferujemy? rodzaj umowy- B2B, UZ, UoP stawka godzinowa - 150zł Zapraszam do kontaktu telefonicznego [phone number] lub mailowego […	https://m.facebook.com/photo/view_full_size/?fbid=133601092769733&ref_component=mbasic_photo_permalink&ref_page=%2Fwap%2Fphoto.php&refid=13&_ft_=encrypted_tracking_data.0AY_6T_3-y8lDwcjJxnDNY4tMYnm38u4inZaCFhtLdigKLAXXOsfT8wEvvGHFNYL3cq_27nULvO8LcfoRDxy31WX9GXakAWLqzT55Naf6f5n3PLDRt5NXk7jZeAUg4NXJUea2Pm6-Qv1anxmwR2vDrvbYT0XXEz5Gj6jaRPM9OyrGgQvdAfJI37uj6Ck9dB4pTQQdmWRs_MVffYJFCdy69tJjNcP37oovDbAvL…	['Może być zdjęciem przedstawiającym 1 osoba i tekst „med-jobs HR OKOLICE WARSZAWY LEKARZ POZ 150ZŁ/H ZŁ/ P”']		5	2	0	https://m.facebook.com/groups/1033174347410947/permalink/1168327687228945/	5	2022-10-07 10:54:12	A
groups/1033174347410947/permalink/11	TRUE	FALSE	FALSE	Всім привіт! Потрібен присяжний перекладач..	Hej, wszyscy! Potrzebuję tłumacza przysięgłego.		[]		0	0	2	https://m.facebook.com/groups/1033174347410947/permalink/1166943497367364/	0	2022-10-05 16:29:35	A
1	FALSE	TRUE	FALSE	https:// arch-bip.ms.gov. pl/pl/ rejestry-i-ewide ncje/ tlumacze-przysie gli/ lista-tlumaczy-p rzysieglych/ search.html Вписуєте мову і воєвудство	https:// arch-bip.ms.gov. pl/pl/ rejestry-i-ewide ncje/ tlumacze-przysieki gli/ lista-tlumaczy-p rzysieglych/ wyszukiwanie.html Wprowadź język i województwo	https://arch-bip.ms.gov.pl/pl/rejestry-i-ewidencje/tlumacze-przysiegli/lista-tlumaczy-przysieglych/search.html						https://facebook.com/1167012557360458		2022-09-29	A
1	FALSE	TRUE	FALSE	[phone number][Name] присяжний прекладач , рекомендую!!! Швидко, якісно та недорого!	[phone number] [Name], tłumacz przysięgły, polecam!!! Szybko, wysokiej jakości i niedrogo!							https://facebook.com/1167425037319210		2022-09-29	A
groups/1033174347410947/permalink/11	TRUE	FALSE	FALSE	https://www.olx.pl/oferta/praca/pielegniarka-zakwaterowanie-plus-wyzywienie-od-50-netto-1h-CID4-IDNmyzR.html?bs=olx_pro_listing OLX.PL Pielęgniarka -zakwaterowanie plus wyżywienie od 50 netto /1h Kołobrzeg • OLX.pl	https://www.olx.pl/oferta/praca/pielegniarka-zakwaterowanie-plus-wyzywienie-od-50-netto-1h-CID4-IDNmyzR.html?bs=olx_pro_listing OLX.PL Pielęgniarka -zakwaterowanie plus wyżywienie od 50 netto /1h Kołobrzeg • OLX.pl		[]		0	0	0	https://m.facebook.com/groups/1033174347410947/permalink/1166850024043378/	0	2022-10-05 14:09:48	A
groups/1033174347410947/permalink/11	TRUE	FALSE	FALSE	Доброго дня! Шукаю працю як Лікар Педіатр (10р)з дицизією з МЗ Польську знаю В1 Хто що може запропонувати? І на які ставки орієнтуватись?	Dzień dobry!!! Szukam pracy jako lekarz pediatra (10 lat) z dyplomem Ministerstwa Zdrowia Polska znam B1 Kto co może zaoferować? A na jakich stawkach się skupić?		[]		4	0	8	https://m.facebook.com/groups/1033174347410947/permalink/1162919814436399/	4	2022-09-30 15:12:38	A
1	FALSE	TRUE	FALSE	доброго дня, є вакансія для вас у поліклініці, у м. недалеко від Томашув Мазовецький, 83 злотих брутто/годину. Ставка 7.5 год/ 9300 злотих нетто	Witam, jest dla Pani wolne miejsce w przychodni w okolicach Tomaszowa Mazowieckiego, 83 zł brutto/godz. Stawka 7,5 godziny / 9300 zł netto							https://facebook.com/1162925441102503		2022-09-29	A
1	FALSE	FALSE	TRUE	[Name] а житло надається?	[Name] i zapewnione jest mieszkanie?							https://facebook.com/1162927871102260		2022-09-29	A
1	FALSE	FALSE	TRUE	[Name] так, напишіть будь ласка в приват, я скину вам подробиці по вакансії	[Name] tak, proszę napisać do mnie prywatnie, prześlę szczegóły dotyczące wolnego miejsca pracy							https://facebook.com/1162929544435426		2022-09-29	A
1	FALSE	FALSE	TRUE	[Name] будь ласка, дайте відповідь на повідомлення	[Name] proszę o odpowiedź na wiadomość							https://facebook.com/1162989747762739		2022-09-29	A
1	FALSE	TRUE	FALSE	Priv	Priv							https://facebook.com/1162949021100145		2022-09-29	A
1	FALSE	TRUE	FALSE	[Name of employment Agency]	[Name of employment Agency]							https://facebook.com/1163090701085977		2022-09-29	A
1	FALSE	TRUE	FALSE	[Name] https://t.me/ DecyzjaMinistraZ drowia "[name of the organization]" Коллегиальное Медицинское Сообщество -миграция -легализация -трудоустройств о в Польше Администрация проверяет вашу принадлежность к целевой аудитории и не использует ваши личные данные!	[Name] https://t.me/ DecyzjaMinistraZ drowia "[name of the organization]" Kolegialna społeczność medyczna -migracja -legalizacja -zatrudnienie w Polsce Administracja sprawdza, czy należysz do grupy docelowej i nie wykorzystuje Twoich danych osobowych!	https://t.me/DecyzjaMinistraZdrowia						https://facebook.com/1163240997737614		2022-09-29	A
1	FALSE	TRUE	FALSE	Доброго дня, маємо пропозицію у місті Познань, для лікаря педіатра. Ставка від 65 до 90 брутто за годину(встановл юється на співбесіді з роботодавцем). Житло на весь час співпраці надається безкоштовно(ква ритира 3х кімнатна), фото житла можу надіслати в особисті повідомлення. тел. [phone number] Резюме можна вислати на мейла [email address]	Witam, mamy ofertę w Poznaniu, dla lekarza pediatry. Stawka wynosi od 65 do 90 brutto za godzinę (ustaw. do ustalenia podczas rozmowy z pracodawcą). Zakwaterowanie na cały okres współpracy jest zapewnione bezpłatnie (3 3-pokojowe mieszkanie), zdjęcia mieszkań można przesyłać w wiadomościach prywatnych. tel. [phone number] CV można wysyłać na adres o[email address]							https://facebook.com/1166791690715878		2022-09-29	A
groups/1033174347410947/permalink/11	TRUE	FALSE	FALSE	Szukam LEKARZA RODZINNEGO/PEDIATRY do swojego POZ (POZNAŃ) w którym będą pracować lekarze z Ukrainy i będzie przeznaczony do pacjentów z Ukrainy. LEKARZA KTÓRY ZŁOŻYŁ DOKUMENTY DO MINISTERSTWA ZDROWJA, LUBWięcej JUŻ MA PRAWO WYKONYWANIA ZAWODU LEKARZA RODZINNEGO LUB PEDIATRY W POLSCE zainteresowane osoby proszę o kontakt [phone number] / [email address]	Szukam LEKARZA RODZINNEGO/PEDIATRY do swojego POZ (POZNAŃ) w którym będą pracować lekarze z Ukrainy i będzie przeznaczony do pacjentów z Ukrainy. LEKARZA KTÓRY ZŁOŻYŁ DOKUMENTY DO MINISTERSTWA ZDROWJA, LUBWięcej JUŻ MA PRAWO WYKONYWANIA ZAWODU LEKARZA RODZINNEGO LUB PEDIATRY W POLSCE zainteresowane osoby proszę o kontakt [phone number] / [email address]	https://m.facebook.com/photo/view_full_size/?fbid=1273555970067082&ref_component=mbasic_photo_permalink&ref_page=%2Fwap%2Fphoto.php&refid=13&_ft_=encrypted_tracking_data.0AY-iHvH-7zgtROnnNzV8URB7KRs0Vo4WyJ9ioQSzTf89G6vpSuA9XgZ7J6lPhsgUm5E5a-lFLfS1T7-\-\Dfw_i9ejVPvzlLcGff5RqTmo020yk-PUt8fqxymG1qzD-bqx9CFAcNRzQfuLas86IN4UyO2iaDawkyRKxpZItSplywK8065NWmzHf7viE_i2CyEygq4R84KB7ewWqZorij8ql2ljAK9TSQ5hSu…	['Może być zdjęciem przedstawiającym 1 osoba, stoi i zegarek na rękę']		1	1	12	https://m.facebook.com/groups/1033174347410947/permalink/1151335252261522/	1	2022-09-14 10:03:01	A
1	FALSE	TRUE	FALSE	А яке місто?	A które miasto?							https://facebook.com/1152000672194980		2022-08-29	A
1	FALSE	FALSE	TRUE	[Name] Познань) [phone number] напишіть мені у вайбер	[Name] Poznań) [phone number] napisz do mnie na Viberze							https://facebook.com/1152027468858967		2022-08-29	A
1	FALSE	FALSE	TRUE	[Name] Не виходить написати.Мій вайбер [number]	[Name] nie mogę pisać.Mój viber [number]							https://facebook.com/1152031555525225		2022-08-29	A
1	FALSE	FALSE	TRUE	[Name] НАПИСАЛА У ВАЙБЕР	[Name] PISAŁA PRZEZ WAYBERA							https://facebook.com/1152059092189138		2022-08-29	A
1	FALSE	FALSE	TRUE	[Name]яке місто?	[Name] jakie miasto?							https://facebook.com/1163529707708743		2022-09-29	A
1	FALSE	FALSE	TRUE	Мам рwz, już rok pracuje.	Мам рwz, już rok pracuje.							https://facebook.com/1163530114375369		2022-09-29	A
1	FALSE	FALSE	TRUE	https://t.me/ lekazy	https://t.me/ lekazy	https://t.me/lekazy						https://facebook.com/1165299620865085		2022-09-29	A
1	FALSE	FALSE	TRUE	[Name] https://t.me/ +0kk9Md_FQjMzMWE 0	[Name] https://t.me/ +0kk9Md_FQjMzMWE 0	https://t.me/+0kk9Md_FQjMzMWE0						https://facebook.com/1165299824198398		2022-09-29	A
1	FALSE	FALSE	TRUE	[Name] https://t.me/ +0kk9Md_FQjMzMWE 0	[Name] https://t.me/ +0kk9Md_FQjMzMWE 0	https://t.me/+0kk9Md_FQjMzMWE0						https://facebook.com/1165299874198393		2022-09-29	A
1	FALSE	FALSE	TRUE	[Name] https://t.me/ +0kk9Md_FQjMzMWE 0	[Name] https://t.me/ +0kk9Md_FQjMzMWE 0	https://t.me/+0kk9Md_FQjMzMWE0						https://facebook.com/1165299960865051		2022-09-29	A
1	FALSE	FALSE	TRUE	[Name] Доброго дня, Пані [Name], маємо гарну пропозицію в місті Познань, житло нається безкоштовно на весь час співпраці. тел. [phone number]	[Name] Dzień dobry, [Name], mamy dobrą ofertę w Poznaniu, zakwaterowanie jest bezpłatne przez cały okres współpracy. tel. [phone number]							https://facebook.com/1166773894050991		2022-09-29	A
1	FALSE	TRUE	FALSE	https://t.me/ +0kk9Md_FQjMzMWE 0	https://t.me/ +0kk9Md_FQjMzMWE 0	https://t.me/+0kk9Md_FQjMzMWE0						https://facebook.com/1161969707864743		2022-09-29	A
groups/1033174347410947/permalink/11	TRUE	FALSE	FALSE	Доброго дня. Шановні Лікарі, запрошую до співпраці! Маємо вакансії в різних містах Польщі. На разі також потребуємо: невролога, кардіолога, смотамолога, терапевта, окуліста.,медичних сестер. В більшості нашихWięcej вакансій маємо житло! Маємо високі ставки+додатково можна брати чергування. Вимоги: знання мови не нижче рівня А2, бажано з децизією від міністерства. В разі питань прошу контактувати …	Dzień dobry. Drodzy Lekarze, zapraszam do współpracy! Posiadamy wolne miejsca pracy w różnych miastach Polski. Obecnie potrzebujemy również: neurologa, kardiologa, smotamologa, terapeuty, okulisty, pielęgniarek. W większości naszych wakatów mamy zakwaterowanie! Mamy wysokie stawki + dodatkowo można wziąć cło. Wymagania: znajomość języka nie niższa niż poziom A2, najlepiej z dekretem z ministerstw…	https://m.facebook.com/photo/view_full_size/?fbid=665685675294945&ref_component=mbasic_photo_permalink&ref_page=%2Fwap%2Fphoto.php&refid=13&_ft_=encrypted_tracking_data.0AY9lrNZSS-o8yxjKchq-zYfZfXE8g8wMC3o3SNPqo3rry43mRLJbpNfN4oBhBPb5MtRFg04SWszGQD6AN2osyp8_bl9JoGdFMJ0FEUMZKMjYxjLfrXySOog-FlfUfDnx3DSLRSmO6vDoQ9Q1HUjW9WUaqmMJTBVUBxP2XqNgunXfF5up4AqQ_Ju4jT2-I1_jrGhRilC-kxZwdGl798aQ_yXUmkQCve956J1vh…	['Może być zdjęciem przedstawiającym tekst „потребуемо до порадни педатра лкаря смейного ставка Bid 65 до 90 брутто/год безкоштовне житло тел. +48698586678 резюме на мейла: olenameritum@gmail.com”']		2	2	0	https://m.facebook.com/groups/1033174347410947/permalink/1166758637385850/	2	2022-10-05 11:29:03	A
groups/1033174347410947/permalink/11	TRUE	FALSE	FALSE			https://m.facebook.com/photo/view_full_size/?fbid=808184040328818&ref_component=mbasic_photo_permalink&ref_page=%2Fwap%2Fphoto.php&refid=13&_ft_=encrypted_tracking_data.0AY_ekYv-8jJQHGS-Citz3N_kpgqIK6wFJS28nnQ3vxUH_3zSEVhHGgA-G-Po6S9zsBgN4g9B88CPyaBZdqbIfdd5m_yJvgPFQw41TFMmr8_LfCflB0eGrm5lNQgjPP2Zl-esKik8dgiy98D7AhVS2h2C41dc3ds-vfcAgHu0VvW_3X5H0H9kTQY0z7PcAry1ZAsreDUXajWAEwS-Cc9pec6aqMbZffQzmcqen…	['Może być zdjęciem przedstawiającym tekst „напишу для вас CV резюме) польською мовою TEPMIH виконання 1 день 731628168 EVIBER +380632480568”']		0	0	0	https://m.facebook.com/groups/1033174347410947/permalink/1166146060780441/	0	2022-10-04 15:24:27	A
groups/1033174347410947/permalink/11	TRUE	FALSE	FALSE	https://www.olx.pl/oferta/praca/pielegniarka-zakwaterowanie-plus-wyzywienie-od-50-netto-1h-CID4-IDNmyzR.html?bs=olx_pro_listing OLX.PL Pielęgniarka -zakwaterowanie plus wyżywienie od 50 netto /1h Kołobrzeg • OLX.pl	https://www.olx.pl/oferta/praca/pielegniarka-zakwaterowanie-plus-wyzywienie-od-50-netto-1h-CID4-IDNmyzR.html?bs=olx_pro_listing OLX.PL Pielęgniarka -zakwaterowanie plus wyżywienie od 50 netto /1h Kołobrzeg • OLX.pl		[]		1	0	1	https://m.facebook.com/groups/1033174347410947/permalink/1165242670870780/	1	2022-10-03 13:45:18	A
1	FALSE	TRUE	FALSE	Priv	Priv							https://facebook.com/1165243500870697		2022-09-29	A
groups/1033174347410947/permalink/11	TRUE	FALSE	FALSE	Placówka medyczna [name of the institution]poszukuje do współpracy dermatologa oraz pielęgniarkę. Oferujemy: - elastyczny grafik pracy, dopasowane warunki zatrudnienia. - gabinety zabiegowe, punkt pobrań; -Więcej nowoczesne lasery firmy DEKA, zapewniamy szkolenia; - możliwość doposażenia miejsca pracy według potrzeb specjalisty. Klinika jest sytuowana w Krakowie na[location] Zapraszamy do kontakt…	Placówka medyczna [name of the institution]poszukuje do współpracy dermatologa oraz pielęgniarkę. Oferujemy: - elastyczny grafik pracy, dopasowane warunki zatrudnienia. - gabinety zabiegowe, punkt pobrań; -Więcej nowoczesne lasery firmy DEKA, zapewniamy szkolenia; - możliwość doposażenia miejsca pracy według potrzeb specjalisty. Klinika jest sytuowana w Krakowie na[location] Zapraszamy do kontakt…	https://m.facebook.com/photo/view_full_size/?fbid=1760219790991446&ref_component=mbasic_photo_permalink&ref_page=%2Fwap%2Fphoto.php&refid=13&__tn__=%2Cg	['Może być zdjęciem przedstawiającym kwiat i tekst', 'Może być zdjęciem przedstawiającym 2 osoby, w budynku i tekst „KLAP”', 'Może być zdjęciem przedstawiającym 1 osoba i tekst „Le”']		1	1	1	https://m.facebook.com/groups/1033174347410947/permalink/1151380882256959/	1	2022-09-14 11:52:52	A
1	FALSE	TRUE	FALSE	Jestem dermatologiem, już w Polsce 1 rok	Jestem dermatologiem, już w Polsce 1 rok							https://facebook.com/1163530637708650		2022-09-29	A
groups/1033174347410947/permalink/11	TRUE	FALSE	FALSE	📣 [name of the institution] poszukuje kandydatów do pracy na stanowisko: LEKARZ SPECJALISTA UROLOG ➡ Wymagania niezbędne: 👉🏻 wykształcenie wyższe medyczne 👉🏻 specjalizacja z Urologii ➡ Wymagania dodatkowo oceniane: 👉🏻 kursy i szkolenia 👉🏻 dodatkowe specjalizacje ➡ Zakres wykonywanych zadań na stanowisku 👉🏻 prowadzenie działalności medycznej wynikającej z posiadanej wiedzy, specjalizacji i 👉🏻 dośw…	📣 [name of the institution] poszukuje kandydatów do pracy na stanowisko: LEKARZ SPECJALISTA UROLOG ➡ Wymagania niezbędne: 👉🏻 wykształcenie wyższe medyczne 👉🏻 specjalizacja z Urologii ➡ Wymagania dodatkowo oceniane: 👉🏻 kursy i szkolenia 👉🏻 dodatkowe specjalizacje ➡ Zakres wykonywanych zadań na stanowisku 👉🏻 prowadzenie działalności medycznej wynikającej z posiadanej wiedzy, specjalizacji i 👉🏻 dośw…	https://m.facebook.com/photo/view_full_size/?fbid=577437517590516&ref_component=mbasic_photo_permalink&ref_page=%2Fwap%2Fphoto.php&refid=13&_ft_=encrypted_tracking_data.0AY-tOd0ulzREUHGHDEjWHzrri1T87m4Z6IvvxYqhEMIyZjL6wNF4FVUBeQJ036IeYD37FKZ60T_F7mhMmlwYGKFqHMGDEq-PRvRqCCuSFfcM401yTi4VAXjsdtHTFRON1HPnmIj_wc5IPoK9uoyG59HvfWCMu_9MsypKkoEiR4YeY6TK6MV187vB5rku6ZR3fn5f6vjffGRVcwZUvucs7uRILqT8PFmMdH6rq…	['Może być zdjęciem przedstawiającym 2 osoby i tekst „SOSNOWIECKI SZPITAL MIEJSKI 0.0 P ZAPRASZAMY DO NASZEGO ZESPOŁU! Poszukujemy Lekarzy Specjalistów Urolo Urologów”']		0	0	0	https://m.facebook.com/groups/1033174347410947/permalink/1163527781042269/	0	2022-10-01 10:18:39	A
groups/1033174347410947/permalink/11	TRUE	FALSE	FALSE	Szukam LEKARZA RODZINNEGO/PEDIATRY do swojego POZ (POZNAŃ) w którym będą pracować lekarze z Ukrainy i będzie przeznaczony do pacjentów z Ukrainy. LEKARZA KTÓRY ZŁOŻYŁ DOKUMENTY DO MINISTERSTWA ZDROWJA, LUBWięcej JUŻ MA PRAWO WYKONYWANIA ZAWODU LEKARZA RODZINNEGO LUB PEDIATRY W POLSCE zainteresowane osoby proszę o kontakt [phone number] / [email address]	Szukam LEKARZA RODZINNEGO/PEDIATRY do swojego POZ (POZNAŃ) w którym będą pracować lekarze z Ukrainy i będzie przeznaczony do pacjentów z Ukrainy. LEKARZA KTÓRY ZŁOŻYŁ DOKUMENTY DO MINISTERSTWA ZDROWJA, LUBWięcej JUŻ MA PRAWO WYKONYWANIA ZAWODU LEKARZA RODZINNEGO LUB PEDIATRY W POLSCE zainteresowane osoby proszę o kontakt [phone number] / [email address]	https://m.facebook.com/photo/view_full_size/?fbid=1277102033045809&ref_component=mbasic_photo_permalink&ref_page=%2Fwap%2Fphoto.php&refid=13&_ft_=encrypted_tracking_data.0AY_sxL81hNZwz0J85txhrghC8LcOd338a_YmtR9S2QJFVgqt7MDlpLzj17ixQyQRH9GX8419NROQLDxfFmo18oDgVHpRNnZKn0YBBmg0_NnEjJPL8ce3omSLcooIWSUro6YHaWMdSPE9w9sReaJOFTak0R-lZAqdJEXP_MNi9sYjSxwJg_uHyo8o0Vnjz7dxZjCoX2yXBuXId_gkAsM3hnLJ5fQKXo-ce6Du…	['Może być zdjęciem przedstawiającym 1 osoba i zegarek na rękę']		0	1	12	https://m.facebook.com/groups/1033174347410947/permalink/1154912718570442/	0	2022-09-19 13:09:18	A
1	FALSE	TRUE	FALSE	Мед,сестра нужна	Potrzebna pielęgniarka							https://facebook.com/1154998535228527		2022-09-29	A
1	FALSE	FALSE	TRUE	[Name] [phonue number]	[Name] [phone number]							https://facebook.com/1155046861890361		2022-09-29	A
1	FALSE	FALSE	TRUE	[Name] Здравствуйте! Когда удобно звонить	[Name] Witam! Kiedy jest dobry czas, aby zadzwonić							https://facebook.com/1155083165220064		2022-09-29	A
1	FALSE	FALSE	TRUE	[Name] Какой город?	[Name] Jakie miasto?							https://facebook.com/1155125711882476		2022-09-29	A
1	FALSE	FALSE	TRUE	[Name] извините,не Вам вопрос)))сама интересуюсь трудоустройство м	[Name] Sorry, not you)))) Jestem zainteresowany zatrudnieniem м							https://facebook.com/1155160215212359		2022-09-29	A
1	FALSE	FALSE	TRUE	[Name] Познань	[Name] Poznań							https://facebook.com/1155474425180938		2022-09-29	A
1	FALSE	FALSE	TRUE	[Name] [phone number]	[Name] [phone number]							https://facebook.com/1155474641847583		2022-09-29	A
1	FALSE	FALSE	TRUE	[Name] спасибо	[Name] dziękuję							https://facebook.com/1155474888514225		2022-09-29	A
1	FALSE	TRUE	FALSE	Врач терапевт. Документы в министерстве	Lekarz ogólny. Dokumenty w ministerstwie							https://facebook.com/1158732671521780		2022-09-29	A
1	FALSE	FALSE	TRUE	[Name] [phone number] напишіть мені у вайбер	[Name] [phone number] napisz do mnie na viberze							https://facebook.com/1160509301344117		2022-09-29	A
1	FALSE	FALSE	TRUE	[Name] Добрый день, есть вакансия терапевта. Написала вам в приват	[Name] Dzień dobry, jest wolne miejsce na stanowisku terapeuty. Wysłałem ci maila na osobności.							https://facebook.com/1162701084458272		2022-09-29	A
1	FALSE	TRUE	FALSE	https://t.me/ +0kk9Md_FQjMzMWE 0	https://t.me/ +0kk9Md_FQjMzMWE 0	https://t.me/+0kk9Md_FQjMzMWE0						https://facebook.com/1161968951198152		2022-09-29	A
groups/1033174347410947/permalink/11	TRUE	FALSE	FALSE	Niepubliczny zakład opieki zdrowotnej [name of the institution] poszukuje: LEKARZA DENTYSTĘ Z SPECJALIZACJĄ PROTETYKI STOMATOLOGICZNEJ Miejsce pracy: [locations] Oferujemy : - dostęp do najnowocześniejszych technologii i materiałów, wsparcie w zakresie rozwoju zawodowego, atrakcyjne warunki finansowe. - stałą pracę w stabilnej firmie możliwośćWięcej rozwoju zawodowego -przyjazne warunki pracy w o…	Niepubliczny zakład opieki zdrowotnej [name of the institution] poszukuje: LEKARZA DENTYSTĘ Z SPECJALIZACJĄ PROTETYKI STOMATOLOGICZNEJ Miejsce pracy: [locations] Oferujemy : - dostęp do najnowocześniejszych technologii i materiałów, wsparcie w zakresie rozwoju zawodowego, atrakcyjne warunki finansowe. - stałą pracę w stabilnej firmie możliwośćWięcej rozwoju zawodowego -przyjazne warunki pracy w o…		[]		2	0	1	https://m.facebook.com/groups/1033174347410947/permalink/1162018037859910/	2	2022-09-29 11:50:27	A
1	FALSE	TRUE	FALSE	Интерисует!	Ciekawe!							https://facebook.com/1162170321178015		2022-09-29	A
groups/1033174347410947/permalink/11	TRUE	FALSE	FALSE			https://m.facebook.com/photo/view_full_size/?fbid=803459620801260&ref_component=mbasic_photo_permalink&ref_page=%2Fwap%2Fphoto.php&refid=13&_ft_=encrypted_tracking_data.0AY_g2Ccq3G9dvDAfEzcn_y6CFBr37Hxvni_veKhTxwzyPWHFwBsmxnNYb7dlxzDqoqgfKyqpD6ApfMXs6Aop0YaWxWgxLZaJHdL0cemKMG_Ei5WvauaEsVHkXMV5qIiu6aEU3yuKARE7O17eoB95Kk2ujQvVxpxzpdI8SSuM8kbxccb6QdWPYT8QvqK8kSO6kPnkmN8GMGFbJNPqtI7Q6hUihI7nXs2OGw4-m…	['Może być zdjęciem przedstawiającym tekst „напишу для вас CV (резюме) польською мовою TEPMIH виконання 1 день 731628168 VIBER +380632480568”']		0	0	0	https://m.facebook.com/groups/1033174347410947/permalink/1161529504575430/	0	2022-09-28 18:50:59	A
groups/1033174347410947/permalink/11	TRUE	FALSE	FALSE	Praca dla stomatologa Zapraszam lekarzy dentystów - oferuję pracę NFZ + pacjenci prywatni, w miłym zespole ,bardzo dobre warunki finansowe . Możliwość nauki i rozwoju , praca od 1 do 5 dni w tyg elastyczne godziny , bardzo dobrze wyposażone gabinety , praca z asystą, nowoczesna endodoncja, mała chirurgia ( z wykorzystaniem piezo CUBE) implanty ,Więcej laser . Zapraszam do kontaktu- [phone number]…	Praca dla stomatologa Zapraszam lekarzy dentystów - oferuję pracę NFZ + pacjenci prywatni, w miłym zespole ,bardzo dobre warunki finansowe . Możliwość nauki i rozwoju , praca od 1 do 5 dni w tyg elastyczne godziny , bardzo dobrze wyposażone gabinety , praca z asystą, nowoczesna endodoncja, mała chirurgia ( z wykorzystaniem piezo CUBE) implanty ,Więcej laser . Zapraszam do kontaktu- [phone number]…		[]		4	0	3	https://m.facebook.com/groups/1033174347410947/permalink/1150424502352597/	4	2022-09-12 22:01:06	A
1	FALSE	TRUE	FALSE	Priv, mamy sporo stomatologów z Ukrainy	Priv, mamy sporo stomatologów z Ukrainy							https://facebook.com/1151308878930826		2022-08-29	A
1	FALSE	FALSE	TRUE	[Name] coś bliżej może ?	[Name] coś bliżej może ?							https://facebook.com/1151726722222375		2022-08-29	A
1	FALSE	FALSE	TRUE	[Name] Добрый день!возможно и ближе,готова рассмотривать все варианты	[Name] Dzień dobry! Jest to możliwe i bliższe, chętnie rozważę wszystkie opcje							https://facebook.com/1159824821412565		2022-09-29	A
1	FALSE	FALSE	TRUE	Можно с Вами созвонится?	Mogę do ciebie oddzwonić?							https://facebook.com/1159824991412548		2022-09-29	A
1	FALSE	FALSE	TRUE	[Name] napisałam do Pani wiadomość. Proszę o kontakt.	[Name] napisałam do Pani wiadomość. Proszę o kontakt.							https://facebook.com/1161503157911398		2022-09-29	A
1	FALSE	TRUE	FALSE	Dobry wieczór, potrzebujesz asystenta? Jestem z Ukrainy i byłam zadowolona ze współpracy z lekarzem z Ukrainy. Dziękuję Ci.	Dobry wieczór, potrzebujesz asystenta? Jestem z Ukrainy i byłam zadowolona ze współpracy z lekarzem z Ukrainy. Dziękuję Ci.							https://facebook.com/1151742985554082		2022-08-29	A
1	FALSE	TRUE	FALSE	Добрый день !Имею диплом врача стоматолога из Украины,есть опыт работы в Украине 20 лет .Готова к сотрудничеству! Сейчас живу в Польше	Dzień dobry!!! Posiadam dyplom stomatologa z Ukrainy, mam 20 lat doświadczenia na Ukrainie. Teraz mieszkam w Polsce							https://facebook.com/1152921508769563		2022-09-29	A
1	FALSE	FALSE	TRUE	[Name] dzień dobry , a gdzie aktualnie jest Pani w Polsce ?	[Name] dzień dobry , a gdzie aktualnie jest Pani w Polsce ?							https://facebook.com/1154796225248758		2022-09-29	A
1	FALSE	FALSE	TRUE	[Name] Dzień dobry! Aktualnie jest Lębork ,Gdynia,Wejhero wo,Gdańsk!	[Name] Dzień dobry! Aktualnie jest Lębork ,Gdynia,Wejhero wo,Gdańsk!							https://facebook.com/1154936058568108		2022-09-29	A
groups/1033174347410947/permalink/11	TRUE	FALSE	FALSE	W związku z dynamicznym rozwojem nowoczesnego gabinetu stomatologicznego w [location], oferującego szeroki zakres świadczeń jak: stomatologia zachowawcza z endodoncją, protetyka, ortodoncja, stomatologia dziecięca,… Więcej profesjonalne wybielanie zębów, profilaktyka poszukujemy do współpracy lekarza: 🔹STOMATOLOGA🔹 Oferujemy: 🔸wynagrodzenie od 40% do negocjacji 🔸wymiar czasu pracy: 4 dni w tygodn…	W związku z dynamicznym rozwojem nowoczesnego gabinetu stomatologicznego w [location], oferującego szeroki zakres świadczeń jak: stomatologia zachowawcza z endodoncją, protetyka, ortodoncja, stomatologia dziecięca,… Więcej profesjonalne wybielanie zębów, profilaktyka poszukujemy do współpracy lekarza: 🔹STOMATOLOGA🔹 Oferujemy: 🔸wynagrodzenie od 40% do negocjacji 🔸wymiar czasu pracy: 4 dni w tygodn…	https://m.facebook.com/photo/view_full_size/?fbid=198468319252410&ref_component=mbasic_photo_permalink&ref_page=%2Fwap%2Fphoto.php&refid=13&_ft_=encrypted_tracking_data.0AY93V30Xk3dv2FYYGv_7nsMVS9r0lULcseNzGfqhz3fBxy6h0DcE1evybZvedrYtXN-RKX_NrNh51Put0OGTVWXKjgVsb6vW6Prg4aMWtL4ZmrYb2WcXzcUAgXK8UpmcQB2va0umNP_2TEWUwyfMAM2rTIKbKCNbqQG4B9xkhLCeOe9BLBBftOo1Rgn4pmMiHHQ1x0Gr9gStBuLAoynNyrPTzPy_j94OIRA6P…	['Może być zdjęciem przedstawiającym 1 osoba i tekst „M MeritumHR Nowoczesny gabinet stomatologiczny w USTCE poszukuje do współpracy lekarza STOMATOLOGA 795558884 sekretariat@meritumhr.pl sekretariat@”']		1	0	4	https://m.facebook.com/groups/1033174347410947/permalink/1160587614669619/	1	2022-09-27 14:46:32	A
1	FALSE	TRUE	FALSE	Добрый день!	Dzień dobry!							https://facebook.com/1160793924648988		2022-09-29	A
1	FALSE	FALSE	TRUE	[Name] доброго дня, прошу контактувати за номером телефону [phone number]	[Name] dzień dobry, proszę o kontakt telefoniczny [phone number]							https://facebook.com/1161370844591296		2022-09-29	A
1	FALSE	TRUE	FALSE	Интерисует работа врача стоматолога с украинским дипломом!	Interesuje Cię praca jako dentysta z ukraińskim dyplomem!							https://facebook.com/1160794777982236		2022-09-29	A
1	FALSE	TRUE	FALSE	https://t.me/ +0kk9Md_FQjMzMWE 0	https://t.me/ +0kk9Md_FQjMzMWE 0	https://t.me/+0kk9Md_FQjMzMWE0						https://facebook.com/1161968761198171		2022-09-29	A
groups/1033174347410947/permalink/11	TRUE	FALSE	FALSE	Ищу работу медсестрой или медопекуном в Труймясте, срочно. Помогите найти пожалуйста	Pilnie poszukuje pracy jako pielęgniarka lub opiekunka do dzieci w Trójmieście. Proszę, pomóż mi znaleźć jedną.		[]		1	0	3	https://m.facebook.com/groups/1033174347410947/permalink/1156436138418100/	1	2022-09-21 17:56:09	A
1	FALSE	TRUE	FALSE	[Name]	[Name]							https://facebook.com/1156491625079218		2022-09-29	A
1	FALSE	TRUE	FALSE	Шукаємо МЕДСЕСТЕР в ПОЛЬШУ ☀️☀️☀️1. Диплом со специальностью "сестринська справа". 2. Мин 3 года опыта в течении последних 5 лет на должность медсестры. 3. Польський на мин уровне (А2). Viber [number]	Poszukuje Pielęgniarki do Polski ☀️☀️☀️1. Dyplom z tytułem magistra pielęgniarstwa prawo. 2. Min 3 lata doświadczenia w ciągu ostatnich 5 lat na stanowisku pielęgniarskim. 3. Język polski na poziomie min (A2). Viber [number]							https://facebook.com/1156899235038457		2022-09-29	A
1	FALSE	TRUE	FALSE	https://t.me/ +0kk9Md_FQjMzMWE 0	https://t.me/ +0kk9Md_FQjMzMWE 0	https://t.me/+0kk9Md_FQjMzMWE0						https://facebook.com/1161969164531464		2022-09-29	A
groups/1033174347410947/permalink/10	TRUE	FALSE	FALSE	Шукаю роботу у місті Bydgoszcz медсестрою,опік уном(стаж 12рокiв ), буду вдячна за будь яку iнформацію та консультацiю	Szukam pracy w Bydgoszczy jako pielęgniarka, oparzeniówka unom (doświadczenie 12 lat), będę wdzięczny za wszelkie informacje i porady		[]		2	0	5	https://m.facebook.com/groups/1033174347410947/permalink/1095627461165635/	2	2022-06-20 01:16:06	A
1	FALSE	TRUE	FALSE	DPS, ZOL, Szpital jako opiekun lub sanitariusz	DPS, ZOL, Szpital jako opiekun lub sanitariusz							https://facebook.com/1095717624489952		2022-06-29	A
1	FALSE	TRUE	FALSE	🇵🇱 #МЕДСЕСТРА_ лабораторія. 3200-3900 зл нетто за 160 год.+50%надгод. #УМОВА_О_ПРАЦЕ. Без ностриф. [number] viber 🇵🇱	🇵🇱 #Pielęgniarka_ laboratorium. 3200-3900 zł netto za 160 godzin + 50% nadgodzin. #Bez nostrife. [number] viber 🇵🇱							https://facebook.com/1095864184475296		2022-06-29	A
1	FALSE	FALSE	TRUE	[Name] https://t.me/ +0kk9Md_FQjMzMWE 0	[Name] https://t.me/ +0kk9Md_FQjMzMWE 0	https://t.me/+0kk9Md_FQjMzMWE0						https://facebook.com/1161969224531458		2022-09-29	A
1	FALSE	TRUE	FALSE	[name of the institution] w Bydgoszczy приймає на роботу медсестер, спочатку на посаду опікуна, в процесі роботи допомагає скласти документи до міністра, щоб отримати дозвіл працювати медсестрою	[name of the institution] w Bydgoszczy zatrudnia pielęgniarki, początkowo na stanowisku opiekuna, w trakcie pracy pomaga przygotować dokumenty do ministra w celu uzyskania pozwolenia na pracę w zawodzie pielęgniarki							https://facebook.com/1096030244458690		2022-06-29	A
1	FALSE	TRUE	FALSE	Шукаємо МЕДСЕСТЕР в ПОЛЬШУ ☀️☀️☀️1. Диплом со специальностью "сестринська справа". 2. Мин 3 года опыта в течении последних 5 лет на должность медсестры. 3. Польський на мин уровне (А2). Viber [number]	Poszukuje Pielęgniarki do Polski ☀️☀️☀️1. Dyplom z tytułem magistra pielęgniarstwa prawo. 2. Min 3 lata doświadczenia w ciągu ostatnich 5 lat na stanowisku pielęgniarskim. 3. Język polski na poziomie min (A2). Viber [number]							https://facebook.com/1115770685817979		2022-07-29	A
1	FALSE	TRUE	FALSE	Шукаємо МЕДСЕСТЕР в ПОЛЬШУ ☀️☀️☀️1. Диплом со специальностью "сестринська справа". 2. Мин 3 года опыта в течении последних 5 лет на должность медсестры. 3. Польський на мин уровне (А2). Viber [number]	Poszukuje Pielęgniarki do Polski ☀️☀️☀️1. Dyplom z tytułem magistra pielęgniarstwa prawo. 2. Min 3 lata doświadczenia w ciągu ostatnich 5 lat na stanowisku pielęgniarskim. 3. Język polski na poziomie min (A2). Viber [number]							https://facebook.com/1156899015038479		2022-09-29	A
groups/1033174347410947/permalink/10	TRUE	FALSE	FALSE	Шукаю роботу медсестрою,(ста ж 15 рокiв в анестезiологii) , буду вдячна за любу iнформ та консультацiю, можна в особистi.	Szukam pracy jako pielęgniarka, (sto 15 lat w anestezjologii) Będę wdzięczny za wszelkie informacje i porady, możliwe jest to osobiście.		[]		2	0	17	https://m.facebook.com/groups/1033174347410947/permalink/1095565024505212/	2	2022-06-19 22:34:08	A
1	FALSE	TRUE	FALSE	Напишіть в пп	Zapis do ppp							https://facebook.com/1095569801171401		2022-06-29	A
1	FALSE	FALSE	TRUE	[Name] здравствуйте, есть ли вакансии во Вроцлаве?	[Name] witam, czy są jakieś wolne miejsca we Wrocławiu?							https://facebook.com/1096257387769309		2022-06-29	A
1	FALSE	FALSE	TRUE	[Name] так	[Name] tak							https://facebook.com/1096416551086726		2022-06-29	A
1	FALSE	FALSE	TRUE	[Name] написала Вам в месенджере	[Name] napisała do ciebie SMS-a							https://facebook.com/1096595671068814		2022-06-29	A
1	FALSE	TRUE	FALSE	Zgoda MZ i wpis na listę do Izby znajomość języka polskiego w stopniu komunikatywnym na początku praca jako opiekun medyczny lub sanitariusz	Zgoda MZ i wpis na listę do Izby znajomość języka polskiego w stopniu komunikatywnym na początku praca jako opiekun medyczny lub sanitariusz							https://facebook.com/1095719711156410		2022-06-29	A
1	FALSE	TRUE	FALSE	🇵🇱 #МЕДСЕСТРА_ лабораторія. 3200-3900 зл нетто за 160 год.+50%надгод. #УМОВА_О_ПРАЦЕ. Без ностриф. [number] viber 🇵🇱	🇵🇱 #Pielęgniarka_ laboratorium. 3200-3900 zł netto za 160 godzin + 50% nadgodzin. #Bez nostrife. [number] viber 🇵🇱							https://facebook.com/1095864837808564		2022-06-29	A
1	FALSE	FALSE	TRUE	[Name] здравствуйте, Вроцлаве есть?	[Name] witam, czy są tacy we Wrocławiu?							https://facebook.com/1096257254435989		2022-06-29	A
1	FALSE	FALSE	TRUE	[Name] Белхатув, Бродніца, Бидгощ, Хожув Вєлькопольськи, Грудзьондз, Іновроцлав, Картузи, Катовіце, Кєльце, Колобжег, Кожухув, Лодз, Нова Суль, Ополє, Пьотркув Триб, Познань, Щецинєк, Тчев, Торунь, Вейхерово, Влоцлавек, Зельона Гура.	[Name] Bełchatów, Brodnica, Bydgoszcz, Chorzów Wielkopolski, Grudziądz, Inowrocław, Kartusy, Katowice, Kielce, Kołobrzeg, Kozhukhuv, Łódź, Nowa Sól, Opole, Piotrków Tryb, Poznań, Szczecin, Tczew, Toruń, Wejherowo, Wrocławek, Zielona Góra.							https://facebook.com/1096432347751813		2022-06-29	A
1	FALSE	FALSE	TRUE	[Name] цікавить Катовіце	[Name] jest zainteresowany Katowicami							https://facebook.com/1098088880919493		2022-06-29	A
1	FALSE	FALSE	TRUE	[Name] ні	[Name] ні							https://facebook.com/1098152614246453		2022-06-29	A
1	FALSE	FALSE	TRUE	[Name] є місце. Потрібно розмовляти польською	[Name] ma swoje miejsce. Musisz mówić po polsku							https://facebook.com/1098152754246439		2022-06-29	A
1	FALSE	TRUE	FALSE	Белхатув, Бродніца, Бидгощ, Хожув Вєлькопольськи, Грудзьондз, Іновроцлав, Картузи, Катовіце, Кєльце, Колобжег, Кожухув, Лодз, Нова Суль, Ополє, Пьотркув Триб, Познань, Щецинєк, Тчев, Торунь, Вейхерово, Влоцлавек, Зельона Гура.	Bełchatów, Brodnica, Bydgoszcz, Chorzów Wielkopolski, Grudziądz, Inowrocław, Kartusy, Katowice, Kielce, Kołobrzeg, Kozhukhuv, Łódź, Nowa Sól, Opole, Piotrków Tryb, Poznań, Szczecin, Tczew, Toruń, Wejherowo, Wrocławek, Zielona Góra.							https://facebook.com/1095864891141892		2022-06-29	A
1	FALSE	FALSE	TRUE	[Name] у вас тільки в лабораторії праця для медсестер?	[Name] czy w swoim laboratorium macie tylko pielęgniarki?							https://facebook.com/1095958104465904		2022-06-29	A
1	FALSE	FALSE	TRUE	[Name] так	[Name] tak							https://facebook.com/1096024741125907		2022-06-29	A
1	FALSE	TRUE	FALSE	Шукаємо МЕДСЕСТЕР в ПОЛЬШУ ☀️☀️☀️1. Диплом со специальностью "сестринська справа". 2. Мин 3 года опыта в течении последних 5 лет на должность медсестры. 3. Польський на мин уровне (А2). Viber [number]	Poszukuje Pielęgniarki do Polski ☀️☀️☀️1. Dyplom z tytułem magistra pielęgniarstwa prawo. 2. Min 3 lata doświadczenia w ciągu ostatnich 5 lat na stanowisku pielęgniarskim. 3. Język polski na poziomie min (A2). Viber [number]							https://facebook.com/1115770535817994		2022-07-29	A
1	FALSE	TRUE	FALSE	Шукаємо МЕДСЕСТЕР в ПОЛЬШУ ☀️☀️☀️1. Диплом со специальностью "сестринська справа". 2. Мин 3 года опыта в течении последних 5 лет на должность медсестры. 3. Польський на мин уровне (А2). Viber [number]	Poszukuje Pielęgniarki do Polski ☀️☀️☀️1. Dyplom z tytułem magistra pielęgniarstwa prawo. 2. Min 3 lata doświadczenia w ciągu ostatnich 5 lat na stanowisku pielęgniarskim. 3. Język polski na poziomie min (A2). Viber [number]							https://facebook.com/1156898718371842		2022-09-29	A
1	FALSE	TRUE	FALSE	https://t.me/ +0kk9Md_FQjMzMWE 0	https://t.me/ +0kk9Md_FQjMzMWE 0	https://t.me/+0kk9Md_FQjMzMWE0						https://facebook.com/1161969247864789		2022-09-29	A
groups/1033174347410947/permalink/11	TRUE	FALSE	FALSE	Szukam pracy jako pediatra w Trójmieście. Polski - poziom początkujący, PWZ w trakcie.	Szukam pracy jako pediatra w Trójmieście. Polski - poziom początkujący, PWZ w trakcie.		[]		1	0	2	https://m.facebook.com/groups/1033174347410947/permalink/1137257217002659/	1	2022-08-23 19:53:11	A
1	FALSE	TRUE	FALSE	[employment Agency website] Zapraszamy do kontaktu!	[employment Agency website]Zapraszamy do kontaktu!	https://medicalworkers.pl/						https://facebook.com/1137553366973044		2022-08-29	A
1	FALSE	FALSE	TRUE	[Name]а есть вакансия медопекун в Труймясте? По образованию медсестра	[Name] czy w Trójmieście jest wolne miejsce dla pielęgniarki? Pielęgniarka z wykształcenia							https://facebook.com/1156443001750747		2022-09-29	A
groups/1033174347410947/permalink/11	TRUE	FALSE	FALSE	Требуется врач-терапевт с децизией/ПВЗ!! [name of the institution] в г. [location], Вармино – Мазурское воеводство. Ставка: 14380 злотых брутто (9600 злотых нетто) – в месяц (89,93 злотых брутто/час = 60 злотых нетто/час). На период надзора ставка 12020 злотых брутто (8000 злотых нетто) – месяце (75,14 злотых брутто/час = 50 злотых нетто/час). Вид договора: umowa zlecenia Обязанности: - Лечение п…	Potrzebny jest lekarz pierwszego kontaktu z dekretacją/PVZ!!! [name of the institution] w [location], woj. warmińsko-mazurskie. Wynagrodzenie: 14380 zł brutto (9600 zł netto) - miesięcznie (89,93 zł brutto godzina = 60 89,93 zł brutto/godzinę = 60 zł netto/godzinę). Za okres nadzoru stawka wynosi 12020 zł brutto (8000 zł netto) - za miesiąc (75,14 zł brutto za godzinę = 50 zł netto za godzinę). R…		[]		1	1	0	https://m.facebook.com/groups/1033174347410947/permalink/1156414971753550/	1	2022-09-21 17:16:03	A
groups/1033174347410947/permalink/11	TRUE	FALSE	FALSE			https://m.facebook.com/photo/view_full_size/?fbid=797609241386298&ref_component=mbasic_photo_permalink&ref_page=%2Fwap%2Fphoto.php&refid=13&_ft_=encrypted_tracking_data.0AY9kbMFrg8XERxmholSFlxv9WzvGz7euSUFe8-3vssOP4ocRcYSBcUWP__7ALNnZ9MR4z9uzzx8d4POnu3PvD9KyAyxe8csmddXubYihuwTb4_ColYhSuDj-E8nN9JR8wiAo4diNNrw5mKxRME89aihlkQMwFcvw3L9bxNR6EPEulBekVuh738tC-UeguV5LAAttpEAsXLHAKUCD2Y38iVf423gwPK2UPLkDy…	['Może być zdjęciem przedstawiającym tekst „напишу для вас CV резюме) польською мовою TEPMIH виконання 1 день 731628168 TVIBER +380632480568”']		0	0	0	https://m.facebook.com/groups/1033174347410947/permalink/1155763341818713/	0	2022-09-20 18:18:00	A
groups/1033174347410947/permalink/11	TRUE	FALSE	FALSE	https://www.facebook.com/groups/718898829290434	https://www.facebook.com/groups/718898829290434		[]		0	0	0	https://m.facebook.com/groups/1033174347410947/permalink/1155739591821088/	0	2022-09-20 17:34:35	A
groups/1033174347410947/permalink/11	TRUE	FALSE	FALSE	🇵🇱 #МЕДСЕСТРА_ лабораторія. 3200-3900 зл нетто за 160 год.+50%надгод. #УМОВА_О_ПРАЦЕ. Без ностриф. +380675555014 viber 🇵🇱🇵🇱 #МЕДСЕСТРА_ лабораторія. Мова. 3200-3900 зл нетто за 160 год.+50%надгод. #УМОВА_О_ПРАЦЕ. Без ностриф. [Number] viber 🇵🇱	🇵🇱 #Pielęgniarka_ laboratorium. 3200-3900 zł netto za 160 godzin + 50% nadgodzin. #bez nostryfikacji. +380675555014 viber 🇵🇱🇵🇱 #Pielęgniarka_lab. Język. 3200-3900 zł netto za 160 godzin + 50% nadgodzin. #Bez nostrife. [number] viber 🇵🇱		[]		1	0	3	https://m.facebook.com/groups/1033174347410947/permalink/1151942322200815/	1	2022-09-15 07:55:23	A
1	FALSE	TRUE	FALSE	Добрый день! Интерисует работа в Вейхерово,Лембо рк,Гдыня .есть высшее мед .образование	Dzień dobry!!! Zainteresowane pracą w Wejherowie, Lembo, Gdyni. Mam wykształcenie medyczne.							https://facebook.com/1152931368768577		2022-09-29	A
1	FALSE	TRUE	FALSE	Доброго дня! Чи є така праця в Катовіцах?	Dzień dobry! Czy w Katowicach jest taka praca?							https://facebook.com/1154092091985838		2022-09-29	A
1	FALSE	FALSE	TRUE	[Name]	[Name]	https://scontent-fra5-2.xx.fbcdn.net/v/t39.30808-6/307442175_10217315758645806_1828888223429500392_n.jpg?stp=cp0_dst-jpg_e15_q65_s206x206&_nc_cat=104&ccb=1-7&_nc_sid=1480c5&_nc_ohc=Uxv9JyqubZUAX8b_cGz&_nc_ht=scontent-fra5-2.xx&oh=00_AfCF0pIIxvH_Q0D31vN1l_fhWQB9Y7U0KA2gPkKk35KFxQ&oe=63B3D754						https://facebook.com/1154181091976938		2022-09-29	A
1	FALSE	FALSE	TRUE	Є 2 місця	Są 2 miejsca							https://facebook.com/1154181225310258		2022-09-29	A
1	FALSE	FALSE	TRUE	[Name] Куди можна звернутися?	[Name] Gdzie mogę się skontaktować?							https://facebook.com/1154245595303821		2022-09-29	A
1	FALSE	FALSE	TRUE	[Name] вайбер [number]	[Name] viber [number]							https://facebook.com/1154589255269455		2022-09-29	A
1	FALSE	TRUE	FALSE	Доброго дня. Цікавить праця в Гданську, Сопоті. Працювала в Україні старшою медсестрою пункту забору крові лабораторії [name of the institution]	Dzień dobry. Interesuje mnie praca na terenie Gdańska, Sopotu. Pracowała na Ukrainie jako starsza pielęgniarka w punkcie poboru krwi w laboratorium [name of the insitution]							https://facebook.com/1154215088640205		2022-09-29	A
1	FALSE	FALSE	TRUE	[Name] То хоч подумайте,яку зарплату тут пропонують вам агенти?	[Name] To chociaż zastanów się, jakie wynagrodzenie oferują ci tutaj agenci?							https://facebook.com/1155569841838063		2022-09-29	A
groups/1033174347410947/permalink/11	TRUE	FALSE	FALSE	Доброго дня! Запрошуємо до співпраці лікарів. Стоматолог, окуліст, кардіолог, терапевт, сімейний лікар, анестезіолог, неонатолог. Знання польської мови не нижче рівня А2. тел. [phone number] Резюме висилати на мейла [email address]	Dzień dobry! Zapraszamy lekarzy do współpracy. Stomatolog, okulista, kardiolog, terapeuta, lekarz rodzinny, anestezjolog, neonatolog. Znajomość języka polskiego nie niższa niż poziom A2. tel. [phone number] CV należy przesłać na adres [email address]		[]		3	2	19	https://m.facebook.com/groups/1033174347410947/permalink/1146157619445952/	3	2022-09-06 10:27:39	A
1	FALSE	TRUE	FALSE	Варіанти дистанційної праці для лікарів є?	Czy są jakieś możliwości pracy zdalnej dla lekarzy?							https://facebook.com/1146255269436187		2022-08-29	A
1	FALSE	FALSE	TRUE	[Name] яка у Вас спеціалізація?	[Name], jaka jest Twoja specjalizacja?							https://facebook.com/1146255599436154		2022-08-29	A
1	FALSE	FALSE	TRUE	[Name] педіатрія, сімейна медицина	[Name] pediatria, medycyna rodzinna							https://facebook.com/1146255849436129		2022-08-29	A
1	FALSE	FALSE	TRUE	[Name] написала в приват	[Name] napisała prywatnie							https://facebook.com/1146258446102536		2022-08-29	A
1	FALSE	FALSE	TRUE	[Name] Для дерматологів дистанційна праця є?	[Name] Czy istnieje praca zdalna dla dermatologów?							https://facebook.com/1146260289435685		2022-08-29	A
1	FALSE	FALSE	TRUE	[Name] ні.	[Name] nie jest.							https://facebook.com/1146263489435365		2022-08-29	A
1	FALSE	FALSE	TRUE	[Name] Для асистента стоматолога є варіанти?	[Name] Są opcje dla asystentki stomatologicznej?							https://facebook.com/1146411052753942		2022-08-29	A
1	FALSE	FALSE	TRUE	Терапевт потрібно?	Czy potrzebujesz terapeuty?							https://facebook.com/1146446982750349		2022-08-29	A
1	FALSE	FALSE	TRUE	[Name] Доброго ранку, ні	[Name] Dzień dobry, nie							https://facebook.com/1146759812719066		2022-08-29	A
1	FALSE	FALSE	TRUE	[Name] так, прошу надіслати резюме або контактувати за вказаним номером телефону.	[Name] tak, proszę o przesłanie CV lub kontakt telefoniczny.							https://facebook.com/1146759999385714		2022-08-29	A
1	FALSE	FALSE	TRUE	[Name] маю добру пропозицію для педіатра	[Name] ma dobrą sugestię dla pediatry							https://facebook.com/1151309145597466		2022-08-29	A
1	FALSE	FALSE	TRUE	[Name] priv	[Name] priv							https://facebook.com/1151309215597459		2022-08-29	A
1	FALSE	TRUE	FALSE	Доброго дня.Яка локація?	Witam, jaka jest lokalizacja?							https://facebook.com/1146939956034385		2022-08-29	A
1	FALSE	FALSE	TRUE	Доброго дня, маємо різні локалізації. Яка саме вакансія Вас цікавить?	Witam, mamy różne lokalizacje. Którym wakatem jesteś zainteresowany?							https://facebook.com/1147402315988149		2022-08-29	A
1	FALSE	FALSE	TRUE	[Name] стоматолог	[Name] Stomatolog							https://facebook.com/1147579132637134		2022-08-29	A
1	FALSE	FALSE	TRUE	[Name] місто Kalisz	[Name] mісто Kalisz							https://facebook.com/1150049522390095		2022-08-29	A
1	FALSE	TRUE	FALSE	Добрый день!интерисует работа стоматолог с Украинским дипломом .какие возможны города?	Dzień dobry! praca jako stomatolog z dyplomem ukraińskim .jakie miasta są możliwe?							https://facebook.com/1152932438768470		2022-09-29	A
1	FALSE	TRUE	FALSE	Добрый день, интересует вакансия инфекциониста в Познани	Dzień dobry, interesuje mnie wakat specjalisty chorób zakaźnych w Poznaniu							https://facebook.com/1153050955423285		2022-09-29	A
1	FALSE	TRUE	FALSE	Доброго дня! Чи потребуєте отоларинголога?	Dzień dobry! Czy potrzebny jest otolaryngolog?							https://facebook.com/1155427938518920		2022-09-29	A
groups/1033174347410947/permalink/11	TRUE	FALSE	FALSE	Dzień dobry. Szukam pracy jako pielęgniarka. 15 lat doświadczenia. Są wszystkie uprawnienia. Doświadczenie w pracy ze wszystkimi specjalistami i laboratoriami. Warszawa. Znam jenzyk Polski. [phone number]	Dzień dobry. Szukam pracy jako pielęgniarka. 15 lat doświadczenia. Są wszystkie uprawnienia. Doświadczenie w pracy ze wszystkimi specjalistami i laboratoriami. Warszawa. Znam jenzyk Polski. [phone number]		[]		2	0	5	https://m.facebook.com/groups/1033174347410947/permalink/1154264255301955/	2	2022-09-18 15:08:58	A
1	FALSE	TRUE	FALSE	[name of employment Agency]	[name of employment Agency]							https://facebook.com/1154270615301319		2022-09-29	A
1	FALSE	FALSE	TRUE	[Name] Gdzie się znajduje, jaki rodzaj pracy, wynagrodzenie? Numer telefonu	[Name] Gdzie się znajduje, jaki rodzaj pracy, wynagrodzenie? Numer telefonu							https://facebook.com/1154275948634119		2022-09-29	A
1	FALSE	FALSE	TRUE	[Name] priv	[Name] priv							https://facebook.com/1154276111967436		2022-09-29	A
1	FALSE	TRUE	FALSE	Rodzinna Medical Center Zapraszam do kontaktu z przychodnia	Rodzinna Medical Center Zapraszam do kontaktu z przychodnia							https://facebook.com/1154277175300663		2022-09-29	A
1	FALSE	TRUE	FALSE	[Name]	[Name]							https://facebook.com/1154484945279886		2022-09-29	A
groups/1033174347410947/permalink/11	TRUE	FALSE	FALSE	Szukam pracy dla Pielęgniarki z Ukrainy. Pani ma ogromne doświadczenie. Pracowała w szpitalu na intensywnej terapii. Przyjechała do Polski dwa tygodnie temu. Ma ze sobą córkę 12-letnią. Mieszka tymczasową u nas w Gospodarstwie Agroturystycznym. Obecnie czeka na dokumenty potwierdzające kwalifikacje medyczne z Ukrainy. Pani jaki i córka bardzo sympatyczni i otwarci dla ludzi. Córka uczy się online…	Szukam pracy dla Pielęgniarki z Ukrainy. Pani ma ogromne doświadczenie. Pracowała w szpitalu na intensywnej terapii. Przyjechała do Polski dwa tygodnie temu. Ma ze sobą córkę 12-letnią. Mieszka tymczasową u nas w Gospodarstwie Agroturystycznym. Obecnie czeka na dokumenty potwierdzające kwalifikacje medyczne z Ukrainy. Pani jaki i córka bardzo sympatyczni i otwarci dla ludzi. Córka uczy się online…		[]		1	1	1	https://m.facebook.com/groups/1033174347410947/permalink/1154178405310540/	1	2022-09-18 12:14:27	A
1	FALSE	TRUE	FALSE	[name of employment Agency]	[name of employment Agency]							https://facebook.com/1154281818633532		2022-09-29	A
groups/1033174347410947/permalink/11	TRUE	FALSE	FALSE	Witam do ośrodka rehabilitacji poszukujemy pielęgniarek. Na cały etat i dodatkowo 🙂 Stawka do ustalenia może być z zakwaterowaniem jeśli etat [location] 🙂	Witam do ośrodka rehabilitacji poszukujemy pielęgniarek. Na cały etat i dodatkowo 🙂 Stawka do ustalenia może być z zakwaterowaniem jeśli etat [location] 🙂		[]		7	0	21	https://m.facebook.com/groups/1033174347410947/permalink/1150041212390926/	7	2022-09-12 08:21:34	A
1	FALSE	TRUE	FALSE	++++	++++							https://facebook.com/1150041769057537		2022-08-29	A
1	FALSE	FALSE	TRUE	[Name] proszę o numer telefonu na priv	[Name] proszę o numer telefonu na priv							https://facebook.com/1152990292096018		2022-09-29	A
1	FALSE	TRUE	FALSE	Priv	Priv							https://facebook.com/1150046795723701		2022-08-29	A
1	FALSE	TRUE	FALSE	Можна детальніше	Czy możesz być bardziej konkretny							https://facebook.com/1150052375723143		2022-08-29	A
1	FALSE	TRUE	FALSE	Можна детальніше	Czy możesz być bardziej konkretny							https://facebook.com/1150065305721850		2022-08-29	A
1	FALSE	TRUE	FALSE	Цікавитлять деталі.	Interesujące są szczegóły.							https://facebook.com/1150078232387224		2022-08-29	A
1	FALSE	TRUE	FALSE	Priv	Priv							https://facebook.com/1150081802386867		2022-08-29	A
1	FALSE	TRUE	FALSE	+	+							https://facebook.com/1150111349050579		2022-08-29	A
1	FALSE	FALSE	TRUE	[Name] poproszę o numer telefonu na priv	[Name] poproszę o numer telefonu na priv							https://facebook.com/1152990655429315		2022-09-29	A
1	FALSE	TRUE	FALSE	+	+							https://facebook.com/1150155622379485		2022-08-29	A
1	FALSE	FALSE	TRUE	[Name] poproszę o numer telefonu na priv	[Name] Chciałabym prosić o numer telefonu na priv.							https://facebook.com/1152990565429324		2022-09-29	A
1	FALSE	TRUE	FALSE	+	+							https://facebook.com/1150231869038527		2022-08-29	A
1	FALSE	FALSE	TRUE	[Name] proszę o numer telefonu na priv	[Name] proszę o numer telefonu na priv							https://facebook.com/1152990465429334		2022-09-29	A
1	FALSE	TRUE	FALSE	Яке місто? Детальніше?	Które miasto? Więcej szczegółów?							https://facebook.com/1150347212360326		2022-08-29	A
1	FALSE	TRUE	FALSE	Можна подробиці? Напишіть в особисті. Медсестра анестезистка 15р стажу.	Czy mogę prosić o jakieś szczegóły? Napisz w osobistym. Pielęgniarka anestezjologiczna 15 lat doświadczenia.							https://facebook.com/1150468645681516		2022-08-29	A
1	FALSE	TRUE	FALSE	Деталі будь ласка	Szczegóły proszę							https://facebook.com/1150934792301568		2022-08-29	A
1	FALSE	TRUE	FALSE	+++++	+++++							https://facebook.com/1151004165627964		2022-08-29	A
1	FALSE	FALSE	TRUE	[Name] proszę o numer telefonu na priv	[Name] proszę o numer telefonu na priv							https://facebook.com/1152990388762675		2022-09-29	A
1	FALSE	TRUE	FALSE	+++	+++							https://facebook.com/1152864455441935		2022-09-29	A
1	FALSE	FALSE	TRUE	[Name] proszę o numer telefonu na priv	[Name] proszę o numer telefonu na priv							https://facebook.com/1152990132096034		2022-09-29	A
1	FALSE	TRUE	FALSE	+	+							https://facebook.com/1154264548635259		2022-09-29	A
groups/1033174347410947/permalink/11	TRUE	FALSE	FALSE			https://m.facebook.com/photo/view_full_size/?fbid=795328264947729&ref_component=mbasic_photo_permalink&ref_page=%2Fwap%2Fphoto.php&refid=13&_ft_=encrypted_tracking_data.0AY_YZKog17X0oTbcHckxatTzy_LcBxtQslCb-rhFs8kMwE21mnkJd6dhcvFDTqI8QJuPhjmastI7XAP1agH-JsY24qOCiNItdUsMGTFxSccGS0fm0ktFUpiwrlb2qipJQFMsODfrfgApG0Chpjl7GVx3SfgFBA6cHjhGU_wgiD_Olx_4K0D5YsArWKpGmPYRllljXbn6d34NwGbTIHeB6Mlqy8Ae5SMuOR1wC…	['Może być zdjęciem przedstawiającym tekst „напишу для вас CV резюме) польською мовою TEPMIH виконання 1 день 731628168 VIBER +380632480568”']		0	0	0	https://m.facebook.com/groups/1033174347410947/permalink/1153453275383053/	0	2022-09-17 11:32:21	A
groups/1033174347410947/permalink/11	TRUE	FALSE	FALSE	🇵🇱 #МЕДСЕСТРА_ лабораторія. 3200-3900 зл нетто за 160 год.+50%надгод. #УМОВА_О_ПРАЦЕ. Без ностриф. [number] viber 🇵🇱	🇵🇱 #Pielęgniarka_ laboratorium. 3200-3900 zł netto za 160 godzin + 50% nadgodzin. #Bez nostrife. [number] viber 🇵🇱		[]		0	0	4	https://m.facebook.com/groups/1033174347410947/permalink/1103017337093314/	0	2022-07-01 06:25:38	A
1	FALSE	TRUE	FALSE	Белхатув, Бродніца, Бидгощ, Хожув Вєлькопольськи, Грудзьондз, Іновроцлав, Картузи, Катовіце, Кєльце, Колобжег, Кожухув, Лодз, Нова Суль, Ополє, Пьотркув Триб, Познань, Щецинєк, Тчев, Торунь, Вейхерово, Влоцлавек, Зельона Гура.	Bełchatów, Brodnica, Bydgoszcz, Chorzów Wielkopolski, Grudziądz, Inowrocław, Kartusy, Katowice, Kielce, Kołobrzeg, Kozhukhuv, Łódź, Nowa Sól, Opole, Piotrków Tryb, Poznań, Szczecin, Tczew, Toruń, Wejherowo, Wrocławek, Zielona Góra.							https://facebook.com/1103017420426639		2022-06-29	A
1	FALSE	FALSE	TRUE	[Name] здраствуйте.а в кельце есть место??	[Name], czy masz jakieś miejsce w Kielcach?							https://facebook.com/1103048130423568		2022-06-29	A
1	FALSE	FALSE	TRUE	[Name] чи є місце у Прушков??	Czy [Name] ma swoje miejsce w Prushkovie?							https://facebook.com/1127904207937960		2022-07-29	A
1	FALSE	TRUE	FALSE	А у Варшаві є?	Czy jest taki w Warszawie?							https://facebook.com/1103036533758061		2022-06-29	A
1	FALSE	FALSE	TRUE	[Name] зараз ні	[Name], nie teraz.							https://facebook.com/1103039923757722		2022-06-29	A
1	FALSE	TRUE	FALSE	Цікавить Ченстохова, чи є місце?	Interesuje się Częstochową, czy jest jakieś miejsce?							https://facebook.com/1149801809081533		2022-08-29	A
1	FALSE	TRUE	FALSE	Интерисует Вейхерово работа	Zainteresowany pracą Weyherovo							https://facebook.com/1152935468768167		2022-09-29	A
1	FALSE	FALSE	TRUE	[Name]	[Name]	https://scontent-fra5-2.xx.fbcdn.net/v/t39.30808-6/307100027_10217310355030719_1745165355808298173_n.jpg?stp=cp0_dst-jpg_e15_q65_s206x206&_nc_cat=110&ccb=1-7&_nc_sid=1480c5&_nc_ohc=9Ryy-7SjfrgAX9vEe8A&_nc_ht=scontent-fra5-2.xx&oh=00_AfBe2RUqpmJ3NCzuEXJhQCfMBcaIOtnE4U_g6-OKACGIgA&oe=63B372E8						https://facebook.com/1152956505432730		2022-09-29	A
1	FALSE	FALSE	TRUE	[Name] благодарю Вас!	[Name] dziękuję!							https://facebook.com/1153054515422929		2022-09-29	A
groups/1033174347410947/permalink/10	TRUE	FALSE	FALSE	🇵🇱 #МЕДСЕСТРА_ лабораторія. 3200-3900 зл нетто за 160 год.+50%надгод. #УМОВА_О_ПРАЦЕ. Без ностриф.[number] viber 🇵🇱	🇵🇱 #Pielęgniarka_ laboratorium. 3200-3900 zł netto za 160 godzin + 50% nadgodzin. #Bez nostrife. [number] viber 🇵🇱		[]		5	2	25	https://m.facebook.com/groups/1033174347410947/permalink/1092903814771333/	5	2022-06-15 20:17:01	A
1	FALSE	TRUE	FALSE	[Name]	[Name]							https://facebook.com/1092903978104650		2022-05-29	A
1	FALSE	FALSE	TRUE	[Name] цікавить Люблін	[Name] jest zainteresowany Lublinem							https://facebook.com/1146275332767514		2022-08-29	A
1	FALSE	TRUE	FALSE	А якщо є тільки диплом за 2000 р, а практики не було, то реально влаштуватися?	A jeśli ma się tylko dyplom za 2000 rok, a nie było praktyk, to czy realne jest zdobycie pracy?							https://facebook.com/1092905988104449		2022-05-29	A
1	FALSE	FALSE	TRUE	[Name] потрібно вільно розмовляти польською	[Name] musi płynnie mówić po polsku							https://facebook.com/1092907704770944		2022-05-29	A
1	FALSE	FALSE	TRUE	[Name] a pan zajmuje się pośrednictwem ?	[Name] a pan zajmuje się pośrednictwem ?							https://facebook.com/1094128241315557		2022-05-29	A
1	FALSE	FALSE	TRUE	[Name] Mam własną agencję. Rekrutacja	[Name] Mam własną agencję. Rekrutacja							https://facebook.com/1094130031315378		2022-05-29	A
1	FALSE	FALSE	TRUE	[Name] i załatwia pan pracę , wnioski do MZ i wpis na listę do Okręgowej Izby Lekarskiej bo z pana odpowiedzi na posty wynika ze nie. Po drugie nie jest takie proste otrzymać promese zatrudnienia oraz zgodę MZ	[Name] i załatwia pan pracę , wnioski do MZ i wpis na listę do Okręgowej Izby Lekarskiej bo z pana odpowiedzi na posty wynika ze nie. Po drugie nie jest takie proste otrzymać promese zatrudnienia oraz zgodę MZ							https://facebook.com/1094131304648584		2022-05-29	A
1	FALSE	FALSE	TRUE	[Name] Robią to moi koledzy, którzy bezpośrednio zatrudniają pracowników. Zajmuję się tylko rekrutacją. Dlaczego Pani jest zainteresowana?	[Name] Robią to moi koledzy, którzy bezpośrednio zatrudniają pracowników. Zajmuję się tylko rekrutacją. Dlaczego Pani jest zainteresowana?							https://facebook.com/1094138411314540		2022-05-29	A
1	FALSE	FALSE	TRUE	[Name] dlatego ze jestem prawnikiem i od 24.02 pomagam lekarzom i pielęgniarkom z Ukrainy znależć pracę, składam wnioski do MZ i wpis na listę do Okręgowej Izby Lekarskiej. Na początku moi podopieczni pracują jako pracownicy niemedyczni i uczą się języka i procedur i udzielam żetelnych informacji ale zeby ich udzielać trzeba znać specustawę z 12.03 nowelizacja z 27.04 a teraz złożony jest projekt…	[Name] dlatego ze jestem prawnikiem i od 24.02 pomagam lekarzom i pielęgniarkom z Ukrainy znależć pracę, składam wnioski do MZ i wpis na listę do Okręgowej Izby Lekarskiej. Na początku moi podopieczni pracują jako pracownicy niemedyczni i uczą się języka i procedur i udzielam żetelnych informacji ale zeby ich udzielać trzeba znać specustawę z 12.03 nowelizacja z 27.04 a teraz złożony jest projekt…							https://facebook.com/1094141581314223		2022-05-29	A
1	FALSE	FALSE	TRUE	[Name] Życzę wielu sukcesów!	[Name] Życzę wielu sukcesów!							https://facebook.com/1094151577979890		2022-05-29	A
1	FALSE	FALSE	TRUE	[Name] jestem położną, jak uzyskać prawo wykonywania zawodu?, niestety już 11 lat nie pracowałam, dziś byłam w izbie Pielęgniarek i Położnych, niestety nie tędy droga	[Name] jestem położną, jak uzyskać prawo wykonywania zawodu?, niestety już 11 lat nie pracowałam, dziś byłam w izbie Pielęgniarek i Położnych, niestety nie tędy droga							https://facebook.com/1146411949420519		2022-08-29	A
1	FALSE	FALSE	TRUE	[Name] А тебе то обходить ?	[Name] A co z tobą?							https://facebook.com/1146457202749327		2022-08-29	A
1	FALSE	FALSE	TRUE	[Name] rozmawiam po polsku	[Name] rozmawiam po polsku							https://facebook.com/1150350595693321		2022-08-29	A
1	FALSE	TRUE	FALSE	Український диплом лікаря маю, цікаво щодо вакансії	Mam ukraiński dyplom medyczny, jestem zainteresowany wakatem							https://facebook.com/1092933328101715		2022-05-29	A
1	FALSE	FALSE	TRUE	[Name] пишіть у вайбер	[Name] pisz w vibrze							https://facebook.com/1093076001420781		2022-05-29	A
1	FALSE	FALSE	TRUE	[Name] dyplom to za mało zeby uzyskać zgodę MZ i wpis na listę w Okręgowej Izby Lekarskiej	[Name] dyplom to za mało zeby uzyskać zgodę MZ i wpis na listę w Okręgowej Izby Lekarskiej							https://facebook.com/1094129041315477		2022-05-29	A
1	FALSE	TRUE	FALSE	Цікавить вакансія в катовіце	Zainteresowany wakatem w Katowicach							https://facebook.com/1093397118055336		2022-05-29	A
1	FALSE	FALSE	TRUE	[Name] вільне спілкування польською	[Name] płynna komunikacja w języku polskim							https://facebook.com/1093559418039106		2022-05-29	A
1	FALSE	FALSE	TRUE	[Name] можу розмовляти	[Name] może mówić							https://facebook.com/1093563854705329		2022-05-29	A
1	FALSE	FALSE	TRUE	[Name] пишіть у вайбер	[Name] pisz w Viberze							https://facebook.com/1093564524705262		2022-05-29	A
1	FALSE	TRUE	FALSE	Белхатув, Бродніца, Бидгощ, Хожув Вєлькопольськи, Грудзьондз, Іновроцлав, Картузи, Катовіце, Кєльце, Колобжег, Кожухув, Лодз, Нова Суль, Ополє, Пьотркув Триб, Познань, Щецинєк, Тчев, Торунь, Вейхерово, Влоцлавек, Зельона Гура.	Bełchatów, Brodnica, Bydgoszcz, Chorzów Wielkopolski, Grudziądz, Inowrocław, Kartusy, Katowice, Kielce, Kołobrzeg, Kozhukhuv, Łódź, Nowa Sól, Opole, Piotrków Tryb, Poznań, Szczecin, Tczew, Toruń, Wejherowo, Wrocławek, Zielona Góra.							https://facebook.com/1094179261310455		2022-05-29	A
1	FALSE	TRUE	FALSE	Warszawa czy Piaseczno, szukam pracy	Warszawa czy Piaseczno, szukam pracy							https://facebook.com/1146412699420444		2022-08-29	A
1	FALSE	TRUE	FALSE	Цікавить ваканція в Ченстохова	Zainteresowany wakatami w Częstochowie							https://facebook.com/1150348859026828		2022-08-29	A
1	FALSE	TRUE	FALSE	Добрий день.Відбір зразків, заповнення формулярів. ВИМОГИ. Диплом медсестри чи акушера. Вільне володіння польською мовою	Dzień dobry, pobieranie próbek, wypełnianie formularzy. Dyplom pielęgniarki lub położnej. Biegła znajomość języka polskiego							https://facebook.com/1151944128867301		2022-08-29	A
1	FALSE	TRUE	FALSE	Добрый день!интерисует работа в городе Вейхерово ,Лемборк,Гдыня .Есть высшее мед .образование Украинское	Dzień dobry! Zainteresowany . Praca w Wejherowie, Lemborku, Gdyni.							https://facebook.com/1152930042102043		2022-09-29	A
groups/1033174347410947/permalink/11	TRUE	FALSE	FALSE	Доброго ранку Шукаю лікаря різних спеціальностей. Робота в Лодзькому або Сілезькому воєводстві. Робота в лікарні або поліклініці. допомагаємо в організації PWZ якщо ви шукаєте роботу лікаря або медсестри пишіть повідомлення	Dzień dobry. Poszukuję lekarza różnych specjalności. Praca na terenie województwa łódzkiego lub śląskiego. Praca w szpitalu lub przychodni. pomagamy w organizacji PWZ jeśli szukasz pracy jako lekarz lub pielęgniarka, napisz wiadomość		[]		5	1	18	https://m.facebook.com/groups/1033174347410947/permalink/1142240129837701/	5	2022-08-31 13:14:13	A
1	FALSE	TRUE	FALSE	Interesuję mnie to, proszę podać szczegóły w wiadomości prywatnej	Interesuję mnie to, proszę podać szczegóły w wiadomości prywatnej							https://facebook.com/1142309806497400		2022-08-29	A
1	FALSE	FALSE	TRUE	[Name] wysłałam na priv	[Name] wysłałam na priv							https://facebook.com/1142450723149975		2022-08-29	A
1	FALSE	TRUE	FALSE	Napisałam w priv	Napisałam w priv							https://facebook.com/1142391686489212		2022-08-29	A
1	FALSE	TRUE	FALSE	Доброго вечора.Шукаю роботу лікаря в Сілезькому воєводстві	Dobry wieczór.Poszukuje pracy jako lekarz w województwie śląskim							https://facebook.com/1142525783142469		2022-08-29	A
1	FALSE	FALSE	TRUE	[Name] napisałam	[Name] napisałam							https://facebook.com/1142564123138635		2022-08-29	A
1	FALSE	FALSE	TRUE	[Name] priv	[Name] priv							https://facebook.com/1146722156056165		2022-08-29	A
1	FALSE	TRUE	FALSE	Доброго дня. Лікар терапевт. Шукаю роботу в поліклініці. Чекаю на децизію	Dzień dobry. Jestem lekarzem ogólnym. Szukam pracy w klinice. Czekam na decyzję							https://facebook.com/1142767299784984		2022-08-29	A
1	FALSE	FALSE	TRUE	[Name] priv	[Name] priv							https://facebook.com/1146722079389506		2022-08-29	A
1	FALSE	TRUE	FALSE	Шукаю роботу медсестри	Szukam pracy w zawodzie pielęgniarki							https://facebook.com/1142788783116169		2022-08-29	A
1	FALSE	FALSE	TRUE	[Name] priv proszę sprawdzić wiadomości	[Name] priv proszę sprawdzić wiadomości							https://facebook.com/1142796513115396		2022-08-29	A
1	FALSE	FALSE	TRUE	[Name] priv	[Name] priv							https://facebook.com/1142823319779382		2022-08-29	A
1	FALSE	TRUE	FALSE	Доброго дня! Шукаю роботу лікаря, ортопед-травмат олог. Чекаю на дицизію. Дружина медсестра. Також чекає на дицизію	Dzień dobry! Szukam pracy jako lekarz, ortopeda-traumatolog ologistka. Czekam na decyzję. Moja żona jest pielęgniarką. Również czekam na decyzję							https://facebook.com/1142890653105982		2022-08-29	A
1	FALSE	FALSE	TRUE	[Name] priv	[Name] priv							https://facebook.com/1142891699772544		2022-08-29	A
1	FALSE	FALSE	TRUE	[Name] я написав	[Name] I napisał.							https://facebook.com/1142892136439167		2022-08-29	A
1	FALSE	TRUE	FALSE	Здравствуйте. Ищу работу акушеркой.25 лет стажа.	Witam. Poszukuje pracy jako położna, 25 lat doświadczenia.							https://facebook.com/1148309499230764		2022-08-29	A
1	FALSE	FALSE	TRUE	[Name] priv	[Name] priv							https://facebook.com/1148310335897347		2022-08-29	A
1	FALSE	TRUE	FALSE	Медсестра	Pielęgniarka							https://facebook.com/1152867338774980		2022-09-29	A
1	FALSE	TRUE	FALSE	Добрый день !Ищу работу .Образлвание врач стоматолог из Украины	Dzień dobry, poszukuje pracy jako stomatolog z Ukrainy.							https://facebook.com/1152927735435607		2022-09-29	A
groups/1033174347410947/permalink/11	TRUE	FALSE	FALSE	#PotrzebnaPomoc #Leki #Recepta Dzień dobry! Post może nieco w innym temacie, ale potrzebuję pomocy. Zaprzyjaźniona pani [Name], która opuściła Dnipro ma tatę chorego na serce - został na Ukrainie, gdzie są… Więcej straszne niedobory leków. Byłbym bardzo wdzięczny za pomoc z wystawieniem recepty na dwa leki: Plavix 75mg i Xarelto 20mg. Z góry serdecznie dziękuję! Доброго дня! Пост, можливо, трохи …	#PotrzebnaPomoc #Leki #Recepta Dzień dobry! Post może nieco w innym temacie, ale potrzebuję pomocy. Zaprzyjaźniona pani [Name], która opuscyła Dnipro ma tatę chorego na serce - został na Ukrainie, gdzie są... Więcej straszne niedobory leków. Byłbym bardzo wdzięczny za pomoc z wystawieniem recepty na dwa leki: Plavix 75mg i Xarelto 20mg. Z góry serdecznie dziękuję! Dzień dobry! Post może być troch…	https://m.facebook.com/photo/view_full_size/?fbid=5327114277387536&ref_component=mbasic_photo_permalink&ref_page=%2Fwap%2Fphoto.php&refid=13&_ft_=encrypted_tracking_data.0AY9y_Erd5_uowYc_d1N8kUKMYBZ5YSh3prnimv5bNyii0ilbpbrGnWd6IW9rhtAlpIu8TVB5uanZExOoscBRzXv72uZT_TEtgpOd8wVqB4iRfuM7l6UIJesAWuUGKEX3l3IUJ2nsYNhtahnPg-t1rJ6KlPb0bP-LnoSiSpV6MGaB1vqBDBVO5sSFM0ES7b-YHWeySUvj0gZzjM4aPcAjY6196lPOXyIN7n-6…	['Może być zdjęciem przedstawiającym tekst „Lyudmila widziano dzisiaj o 13:30 5mg Plavix.75 75 75mg Filmtabletten Clopidogrel Zum Einnehmen 100 Filmtabletten SANOFI 20:23 Karetto 20003 Wemokabat Mayer 92 dmntakkantem Xarelto® 20 20mg Rivaroxaban Filmtabletten Zum Einnehmen. 98 Filmtabletten 20:23”']		0	0	0	https://m.facebook.com/groups/1033174347410947/permalink/1152216825506698/	0	2022-09-15 17:28:30	A
groups/1033174347410947/permalink/11	TRUE	FALSE	FALSE	Dobry wieczór. Jestem z Ukrainy. Szukam pracy jako pielęgniarka medyczna w Gdańsku lub Sopocie. Mam 7 lat doświadczenia. Ostatnie 2 lata przed wojną pracowała jako starsza pielęgniarka w punkcie pobierania krwi laboratorium [name of the institution]. Jestem dobrze...	Dobry wieczór. Jestem z Ukrainy. Szukam pracy jako pielęgniarka medyczna w Gdańsku lub Sopocie. Mam 7 lat doświadczenia. Ostatnie 2 lata przed wojną pracowała jako starsza pielęgniarka w punkcie pobierania krwi laboratorium [name of the institution]. Jestem dobrze...		[]		5	0	3	https://m.facebook.com/groups/1033174347410947/permalink/1151739162221131/	5	2022-09-14 23:52:14	A
1	FALSE	TRUE	FALSE	Щоб особі з України працювати медсестрою в Польщі,в державному чи приватному медзакладі,треб а спочатку отримати дозвіл від Міністерства Здоров'я Польщі й від Izby Pielegniarskiej .Детальнішу інформацію шукайте на сайті " Українські медсестри в Польщі".	Aby osoba z Ukrainy mogła pracować jako pielęgniarka w Polsce, w publicznej lub prywatnej placówce medycznej, konieczne jest najpierw uzyskać zgodę Ministerstwa Zdrowia RP i Izby Pielegniarskiej. Więcej informacji można znaleźć na stronie "Ukraińskie pielęgniarki w Polsce".							https://facebook.com/1151901538871560		2022-08-29	A
1	FALSE	TRUE	FALSE	Послухаю. Теж праця в [name of the institution]	Posłucham. Pracujący również w [name of the institution]							https://facebook.com/1151903288871385		2022-08-29	A
1	FALSE	TRUE	FALSE	🇵🇱 #МЕДСЕСТРА_ лабораторія. Мова. 3200-3900 зл нетто за 160 год.+50%надгод. #УМОВА_О_ПРАЦЕ. Без ностриф. [number] viber 🇵🇱	🇵🇱 #Pielęgniarka_ laboratorium. Język. 3200-3900 zł netto za 160 godzin + 50% nadgodzin. #Bez nostrife. [number] viber 🇵🇱							https://facebook.com/1151942485534132		2022-08-29	A
groups/1033174347410947/permalink/11	TRUE	FALSE	FALSE	Zaproszenie do udziału w badaniu 🇵🇱 Czego dotyczy badanie i kto je prowadzi? [Name of the organization] we współpracy z [name of the organization] promuje badania dotyczące barier związanych z żywieniem dziecka na jakie natknęły się Mama z Ukrainy. Czego chcesz? Kobiety, które mają dziecko w wieku poniżej 1 roku i przyjechały do Polski po wybuchu wojny 24 lutego. 🤱👩🍼👶👩👧👦 Jak będzie przebiegać bad…	Zaproszenie do udziału w badaniu 🇵🇱 Czego dotyczy badanie i kto je prowadzi? [Name of the organization] we współpracy z [name of the organization] promuje badania dotyczące barier związanych z żywieniem dziecka na jakie natknęły się Mama z Ukrainy. Czego chcesz? Kobiety, które mają dziecko w wieku poniżej 1 roku i przyjechały do Polski po wybuchu wojny 24 lutego. 🤱👩🍼👶👩👧👦 Jak będzie przebiegać bad…	https://scontent-fra5-2.xx.fbcdn.net/v/t39.30808-6/305433743_5430104300408299_333165465214226420_n.jpg?stp=cp0_dst-jpg_e15_fr_q65&_nc_cat=101&ccb=1-7&_nc_sid=110474&_nc_ohc=xvQeXdtQQDcAX82K7pP&_nc_ht=scontent-fra5-2.xx&oh=00_AfA0sVED__rsZIhUtUUQdrnt8ORDGMlz1bEMmjV9Y63uEA&oe=63B3ECE7	['Może być zdjęciem przedstawiającym 1 osoba, dziecko i tekst „BANK MLEKA KOBIECEGO NAUK 2000 M WUM запрошення до участ. в дослдженн якщо ви хочете взяти участь дослдженни та допомогти нам дезнатися про труднощи, 3 якими стикаються украёнськi̇ матер y язку харчуванням детей y кризовий ситуаций, яжиться 3 дослдником, написавши листа на електронну адресу: Olga Stetsiuk livingmilkvin@gmail.com Julia…		1	0	0	https://m.facebook.com/groups/1033174347410947/permalink/1151312102263837/	1	2022-09-14 09:06:05	A
groups/1033174347410947/permalink/11	TRUE	FALSE	FALSE			https://m.facebook.com/photo/view_full_size/?fbid=1152048899028682&ref_component=mbasic_photo_permalink&ref_page=%2Fwap%2Fphoto.php&refid=13&_ft_=encrypted_tracking_data.0AY9LLMEZesdwkcHxR9xUcPW_5rI9n86Hjo4chq5G3QfAE38SZnw5HtR2NYlRyj_Dn8oscVQFRS6seWqwGPa7-7FVwGa4RoAX026YLGszQjvZduT47FrjFWuDCfDOAY_-5KsBbL1fX-BIeZ7WJbjeFrCBj0ZCpoLWk1KSAm62sGs-qFuVOl7L0HuH-7OTcOfmaLSMrXy1940GBHqCcrBjV0nCkFE4mthtI2Fq…	['Może być zdjęciem przedstawiającym 1 osoba, okulary i tekst']		1	0	1	https://m.facebook.com/groups/1033174347410947/permalink/1150750948986619/	1	2022-09-13 11:12:49	A
1	FALSE	TRUE	FALSE	Priv	Priv							https://facebook.com/1150752928986421		2022-08-29	A
groups/1033174347410947/permalink/11	TRUE	FALSE	FALSE	[Name of employment Agency] [Employment Agency website]	[Name of employment Agency] [Employment Agency website]		[]		0	0	0	https://m.facebook.com/groups/1033174347410947/permalink/1150169249044789/	0	2022-09-12 13:07:24	A
groups/1033174347410947/permalink/11	TRUE	FALSE	FALSE	[Name of employment Agency] [Employment Agency website]	[Name of employment Agency] [Employment Agency website]		[]		0	0	0	https://m.facebook.com/groups/1033174347410947/permalink/1150169235711457/	0	2022-09-12 13:07:24	A
groups/1033174347410947/permalink/11	TRUE	FALSE	FALSE	[Name of employment Agency] [Employment Agency website]	[Name of employment Agency] [Employment Agency website]		[]		0	0	0	https://m.facebook.com/groups/1033174347410947/permalink/1150169122378135/	0	2022-09-12 13:07:23	A
groups/1033174347410947/permalink/11	TRUE	FALSE	FALSE	[Name of employment Agency] [Employment Agency website]	[Name of employment Agency] [Employment Agency website]		[]		0	0	0	https://m.facebook.com/groups/1033174347410947/permalink/1150169119044802/	0	2022-09-12 13:07:24	A
groups/1033174347410947/permalink/11	TRUE	FALSE	FALSE	[Name of employment Agency] [Employment Agency website]	[Name of employment Agency] [Employment Agency website]		[]		0	0	0	https://m.facebook.com/groups/1033174347410947/permalink/1150169112378136/	0	2022-09-12 13:07:23	A
groups/1033174347410947/permalink/11	TRUE	FALSE	FALSE	[Name of employment Agency] [Employment Agency website]	[Name of employment Agency] [Employment Agency website]		[]		0	0	0	https://m.facebook.com/groups/1033174347410947/permalink/1150169099044804/	0	2022-09-12 13:07:24	A
groups/1033174347410947/permalink/11	TRUE	FALSE	FALSE	[Name of employment Agency] [Employment Agency website]	[Name of employment Agency] [Employment Agency website]		[]		0	0	0	https://m.facebook.com/groups/1033174347410947/permalink/1150169095711471/	0	2022-09-12 13:07:23	A
groups/1033174347410947/permalink/11	TRUE	FALSE	FALSE	[Name of employment Agency] [Employment Agency website]	[Name of employment Agency] [Employment Agency website]		[]		0	0	0	https://m.facebook.com/groups/1033174347410947/permalink/1150169085711472/	0	2022-09-12 13:07:23	A
groups/1033174347410947/permalink/11	TRUE	FALSE	FALSE	[Name of employment Agency] [Employment Agency website]	[Name of employment Agency] [Employment Agency website]		[]		1	0	0	https://m.facebook.com/groups/1033174347410947/permalink/1150169075711473/	1	2022-09-12 13:07:25	A
groups/1033174347410947/permalink/11	TRUE	FALSE	FALSE	[Name of employment Agency] [Employment Agency website]	[Name of employment Agency] [Employment Agency website]		[]		0	0	0	https://m.facebook.com/groups/1033174347410947/permalink/1150169065711474/	0	2022-09-12 13:07:25	A
groups/1033174347410947/permalink/11	TRUE	FALSE	FALSE	[Name of employment Agency] [Employment Agency website]	[Name of employment Agency] [Employment Agency website]		[]		0	0	0	https://m.facebook.com/groups/1033174347410947/permalink/1150169052378142/	0	2022-09-12 13:07:24	A
groups/1033174347410947/permalink/11	TRUE	FALSE	FALSE	[Name of employment Agency] [Employment Agency website]	[Name of employment Agency] [Employment Agency website]		[]		0	0	0	https://m.facebook.com/groups/1033174347410947/permalink/1150169049044809/	0	2022-09-12 13:07:24	A
groups/1033174347410947/permalink/11	TRUE	FALSE	FALSE	[Name of employment Agency] [Employment Agency website]	[Name of employment Agency] [Employment Agency website]		[]		0	0	0	https://m.facebook.com/groups/1033174347410947/permalink/1150169045711476/	0	2022-09-12 13:07:23	A
groups/1033174347410947/permalink/11	TRUE	FALSE	FALSE			https://m.facebook.com/photo/view_full_size/?fbid=644456044084575&ref_component=mbasic_photo_permalink&ref_page=%2Fwap%2Fphoto.php&refid=13&_ft_=encrypted_tracking_data.0AY_9GL2pWfCj5vUmfwbfx-wC5S_saqdjV9uNr6tVx-oOvaXXPthC2pE1pUCUhfnp42lPK7hXZuEUCfD81ApG9xEQCwNypb7C6uidvgele2QT71Wk2yak-KDoXwGaRzvP1_ASus9aNVIvTekznEwrrB9QrrytEWmvu5FdgCUjWPtPuKFhYElKrDZMRaSRO0fvqdpIw8jnqvAcPlbW3JGwzVDOsfBjTQgTnF4kv…	["Może być zdjęciem przedstawiającym 1 osoba i tekst „M MeritumHR шукаемо лкарв: кардоло гнеколог терапевт рентгенолог анестезолог гастроентеролог окулст OK DICT польськой мови обов'язково! тел. 48698586678 olenameritum@gmail.com знання”"]		0	0	2	https://m.facebook.com/groups/1033174347410947/permalink/1146816382713409/	0	2022-09-07 10:40:51	A
1	FALSE	TRUE	FALSE	Ginekolog	Ginekolog							https://facebook.com/1149098095818571		2022-08-29	A
1	FALSE	FALSE	TRUE	[Name] Доброго ранку, надішліть Ваше резюме на почту.	[Name] Dzień dobry, proszę o przesłanie CV na maila.							https://facebook.com/1150049202390127		2022-08-29	A
groups/1033174347410947/permalink/11	TRUE	FALSE	FALSE			https://m.facebook.com/photo/view_full_size/?fbid=790859152061307&ref_component=mbasic_photo_permalink&ref_page=%2Fwap%2Fphoto.php&refid=13&_ft_=encrypted_tracking_data.0AY9aii5Kj9UFbwKkS_po5mxjp4ZJiXnTpf7JYXkKUudOa62rofaiQF-hecVUwCDYoSdG-\-\2IFNu7qLDVRSKPhGo3nBvp5b149-JOOlyZag9xRGHLamiZWfQYjUlWeUZ6Sfhq4oPK_ldYqZyQLRbYPV5E3wDoHSqyViGTCtUfg4CslVJMCOmOHp451YIx4fkBhNk08aEGdzXxs8V9R_tIavXcw3URn0bEHVZ…	['Może być zdjęciem przedstawiającym tekst „напишу для вас CV (резюме) польською мовою TEPMIH виконання 1 день 731628168 IVIBER +380632480568”']		0	0	4	https://m.facebook.com/groups/1033174347410947/permalink/1148904409171273/	0	2022-09-10 16:06:05	A
1	FALSE	TRUE	FALSE	А яка ціна?	A jaka jest cena?							https://facebook.com/1149520595776321		2022-08-29	A
1	FALSE	FALSE	TRUE	[Name] 30 злотих	[Name] 30 zł							https://facebook.com/1149523035776077		2022-08-29	A
1	FALSE	TRUE	FALSE	Цікавить	Zainteresowany							https://facebook.com/1149542122440835		2022-08-29	A
1	FALSE	FALSE	TRUE	[Name] звертайтесь в особисті повідомлення або на вайбер	[Name] kontakt w wiadomościach osobistych lub na viberze							https://facebook.com/1149576989104015		2022-08-29	A
groups/1033174347410947/permalink/11	TRUE	FALSE	FALSE	Powinno to spodobać się grupieCo myślicie o takim rozwiązaniu? Sympatycy [name of the organization] 11 września o 07:30 · 📢[Name] powiedział, że ewentualne reparacje wojenne od 🇩🇪Niemiec dla 🇵🇱Polski, powinny być przekazane na dozbrojenie 🇺🇦Ukrainy🤦‍♂️ ➡️Jest takie ludowe powiedzenie, które mówi, że lepiej z mądrym zgubić niż z głupim znaleźć.	Powinno to spodobać się grupieCo myślicie o takim rozwiązaniu? Sympatycy [name of the organization] 11 września o 07:30 · 📢[Name] powiedział, że ewentualne reparacje wojenne od 🇩🇪Niemiec dla 🇵🇱Polski, powinny być przekazane na dozbrojenie 🇺🇦Ukrainy🤦‍♂️ ➡️Jest takie ludowe powiedzenie, które mówi, że lepiej z mądrym zgubić niż z głupim znaleźć.		[]	https://video-fra5-2.xx.fbcdn.net/v/t42.1790-2/306306753_635080731386763_3017117418157570924_n.mp4?_nc_cat=100&ccb=1-7&_nc_sid=985c63&efg=eyJ2ZW5jb2RlX3RhZyI6InN2ZV9zZCJ9&_nc_ohc=r1XhRoHqAzoAX_L1Ch_&_nc_ht=video-fra5-2.xx&oh=00_AfBKbbpFWbblfuhzTBqq7gC1D52vP41CixEl6sxaCx0l-g&oe=63AE29AF	0	0	0	https://m.facebook.com/groups/1033174347410947/permalink/1149539789107735/	0	2022-09-11 15:38:55	A
groups/1033174347410947/permalink/11	TRUE	FALSE	FALSE	Невролог в Західнопоморськ ому воєводстві . Можливість працевлаштуванн я до моменту отримання PWZ. Житло надаємо. [phone number]	Neurolog w Zachodniopomorsku województwo . Możliwość zatrudnienia do momentu uzyskania PWZ. Zakwaterowanie jest zapewnione. [phone number]		[]		2	1	1	https://m.facebook.com/groups/1033174347410947/permalink/1148170362578011/	2	2022-09-09 13:30:37	A
1	FALSE	TRUE	FALSE	Які умови і яке місто?	Jakie są warunki i w jakim mieście?							https://facebook.com/1148767299184984		2022-08-29	A
groups/1033174347410947/permalink/11	TRUE	FALSE	FALSE	Отримала дицизію на PWZ. На яких умовах маю бути працевлаштована:умова о праці чи на злеценію?Мій працедавець не знає,а в мене є лише 7 днів,щоб повідомити в Міністерство,що працевлаштована,бо анулюють дицизію. Хто як оформлявся,підкажете. Чи де знайти посилання на якесь офіційне джерело,стосовно умов працевлаштування	Otrzymałem zezwolenie na pobyt na PWZ. Na jakich warunkach mam być zatrudniony: umowa o pracę czy licencja? Mój pracodawca nie wie, a ja mam tylko 7 dni na poinformowanie ministerstwa, że jestem zatrudniony, bo unieważnią licencję. Czy możesz mi powiedzieć, jak złożyć wniosek? Albo gdzie znaleźć link do jakiegoś oficjalnego źródła dotyczącego warunków zatrudnienia		[]		2	1	24	https://m.facebook.com/groups/1033174347410947/permalink/1147773159284398/	2	2022-09-08 21:53:03	A
1	FALSE	TRUE	FALSE	Підкажіть будь-ласка як довго ви чекали дану децизію?	Czy mógłby pan powiedzieć, jak długo czekał pan na ten dekret?							https://facebook.com/1147777805950600		2022-08-29	A
1	FALSE	FALSE	TRUE	[Name] 4 квітня подавала	[Name] 4 kwietnia złożyła.							https://facebook.com/1147778062617241		2022-08-29	A
1	FALSE	TRUE	FALSE	Умова о праце добра тим, що будете мати відпустку заплановану, лікарняні при потребі. А умова злеценія ні відпустка, ні лікарняні Вам не загрожують. І плюс в умовє о праце Ви будете платити пенсійну вкладку, можна брати житло в кредит при потребі. Я за умову о праце	Stan zatrudnienia jest dobry, bo będziesz miał zaplanowany urlop, zwolnienie lekarskie w razie potrzeby. A warunek rezygnacji ani urlop, ani zwolnienie lekarskie Ci nie grozi. A plus w stanie pracy będziesz płacił składkę emerytalną, w razie potrzeby możesz wziąć mieszkanie na kredyt. Jestem za stanem pracy							https://facebook.com/1147999429261771		2022-08-29	A
1	FALSE	FALSE	TRUE	[Name] на умові злеценія можна мати оплачуваний лікарняний на 91 день, якщо попередні 90 сплачували добровільну складку хоробову	[Name] może mieć płatne zwolnienie lekarskie przez 91 dni, jeśli poprzednie 90 dni było opłacone dobrowolnie							https://facebook.com/1148005499261164		2022-08-29	A
1	FALSE	FALSE	TRUE	[Name] , я ж не проти, але навіть поляки кажуть на умову злеценія щметтювка (щметтє-мусор). Тому якщо є вибір - то явно в сторону умови о праце.	[Name], nie przeczę, ale nawet Polacy mówią, że warunkiem zlecenia jest shmettuwka (shmett trash). Dlatego jeśli jest wybór - to wyraźnie w kierunku warunku pracy.							https://facebook.com/1148014142593633		2022-08-29	A
1	FALSE	FALSE	TRUE	[Name]мені в ізбі кажуть,що єдиним способом працевлаштуванн я є лише Умова у праце Це правда?ніде не знайшла офіційного джерела	[Name] W sierocińcu powiedziano mi, że jedynym sposobem na zdobycie pracy to czy jestem pracownikiem warunkowym. Czy to prawda? Nie znalazłem nigdzie oficjalnego źródła.							https://facebook.com/1148014465926934		2022-08-29	A
1	FALSE	FALSE	TRUE	[Name] , якщо це в шпіталі , то так, там умова о праце	[Name], jeśli jest w szpitalu, to tak, są warunki do pracy							https://facebook.com/1148014789260235		2022-08-29	A
1	FALSE	FALSE	TRUE	[Name] ні приватна клініка.Стомато лог	[Name] nie jest prywatną kliniką.Stomato dziennik							https://facebook.com/1148018162593231		2022-08-29	A
1	FALSE	FALSE	TRUE	[Name] це однозначно	[Name] ze jednoznacznie							https://facebook.com/1148018655926515		2022-08-29	A
1	FALSE	FALSE	TRUE	[Name] , про стоматологію не знаю, пробачте	[Name], nie znam się na stomatologii, przepraszam							https://facebook.com/1148019699259744		2022-08-29	A
1	FALSE	FALSE	TRUE	[Name] я вам і так дякую, що відповіли!	[Name], dziękuję za odpowiedź!							https://facebook.com/1148020299259684		2022-08-29	A
1	FALSE	FALSE	TRUE	[Name] кажуть ,що не можна( Але дякую за відповідь!	[Name] mówi, że to niemożliwe( Ale dzięki za odpowiedź!							https://facebook.com/1148020879259626		2022-08-29	A
1	FALSE	FALSE	TRUE	[Name] , немає за що, колего) удачі на новому місці!)	[Name], nie ma za co, kolego) powodzenia w nowym miejscu:)!							https://facebook.com/1148021415926239		2022-08-29	A
1	FALSE	FALSE	TRUE	[Name] , ви отримали дозвіл на роботу після початку війни? Я теж стоматолог, але в ізбє лєкарськей мені сказали, що лише на умову о праце можна влаштуватися в клініку, яка виконує всі умови МОЗ.	[Name], czy po rozpoczęciu wojny dostałaś pozwolenie na pracę? Jestem też stomatologiem, ale w gabinecie lekarskim powiedziano mi, że mogę dostać pracę tylko w przychodni, która spełnia wszystkie warunki Ministerstwa Zdrowia.							https://facebook.com/1148058489255865		2022-08-29	A
1	FALSE	FALSE	TRUE	[Name] так,нарешті отримала.Пів року ждеш,але маєш сім днів щоб оформитися.Абсу рд Ви теж отримали?	[Name] tak, w końcu się doczekała. pół roku czekasz, ale masz siedem dni, żeby ją dostać. rd Czy ty też go dostałeś?							https://facebook.com/1148059759255738		2022-08-29	A
1	FALSE	FALSE	TRUE	[Name] ви щось робили аби прискорити отримання дозволу ?	[Name] czy zrobiłaś coś, żeby przyspieszyć wydanie pozwolenia?							https://facebook.com/1148178499243864		2022-08-29	A
1	FALSE	FALSE	TRUE	[Name] без сенсу	[Name] nie ma sensu							https://facebook.com/1148186472576400		2022-08-29	A
1	FALSE	FALSE	TRUE	[Name] , ще ні.	[Name], jeszcze nie.							https://facebook.com/1148206615907719		2022-08-29	A
1	FALSE	TRUE	FALSE	[Name]	[Name]							https://facebook.com/1148046565923724		2022-08-29	A
1	FALSE	TRUE	FALSE	[Name]	[Name]							https://facebook.com/1148046689257045		2022-08-29	A
1	FALSE	TRUE	FALSE	Ви маєте 7 днів від моменту затруднення щоб поінформувати МЗ	Masz 7 dni od momentu wystąpienia trudności na poinformowanie Ministerstwa Zdrowia							https://facebook.com/1148047542590293		2022-08-29	A
1	FALSE	FALSE	TRUE	[Name]а можете ще сказати,чи правда,що єдиним варіантом працевлаштуванн я є Умова о праці? І якщо можна,ще одне питання:в міністерство я можу написати електронний лист в довільній формі?інспектор а,який вів мою справу,чи кому? Вибачте,що так багато питань	[Name], czy możesz mi też powiedzieć, czy to prawda, że jedyna opcja zatrudnienia dla mnie jest umowa o pracę? I jeśli to możliwe, jeszcze jedno pytanie: czy mogę napisać maila do ministerstwa w jakiejkolwiek formie? kto lub komu prowadził moją sprawę? Przepraszam za tak wiele pytań							https://facebook.com/1148066125921768		2022-08-29	A
1	FALSE	FALSE	TRUE	[Name]	[Name]	https://scontent-fra5-2.xx.fbcdn.net/v/t39.30808-6/306071680_159838750036712_5663912345001710057_n.jpg?stp=cp0_dst-jpg_e15_q65_s206x206&_nc_cat=103&ccb=1-7&_nc_sid=1480c5&_nc_ohc=NlPJTgMWhJ0AX-D1F60&_nc_ht=scontent-fra5-2.xx&oh=00_AfAW0_lrieb_hq5udEjAUIdtmH94mhM99BlQyrHWfKgB2g&oe=63B331AB						https://facebook.com/1148067542588293		2022-08-29	A
1	FALSE	FALSE	TRUE	[Name] щиро дякую!	[Name] bardzo dziękuję!							https://facebook.com/1148067885921592		2022-08-29	A
groups/1033174347410947/permalink/11	TRUE	FALSE	FALSE	Добрий день. Чи отримав хтось уже децизії від міністерства і їздив на співбесіду в ізбу лікарську? А саме дуже цікавить та співбесіда і які там можуть бути питання? Бо дуже стресую і не розумію зовсім о чим там можуть питать. Дякую за будь яку відповідь	Dzień dobry. Czy ktoś już otrzymał dekrety z ministerstwa i poszedł na rozmowę kwalifikacyjną na uczelnię medyczną? Mianowicie bardzo interesuje mnie ten wywiad i jakie pytania można tam zadać? Bo jestem bardzo zestresowana i zupełnie nie rozumiem, o co mogą tam pytać. Dziękuję za każdą odpowiedź		[]		4	0	21	https://m.facebook.com/groups/1033174347410947/permalink/1128612491200465/	4	2022-08-10 15:25:50	A
1	FALSE	TRUE	FALSE	Отримать би дицизію ,дуже довго все (((((	Dostałby dicyzję, na bardzo długi czas (((((							https://facebook.com/1128645701197144		2022-07-29	A
1	FALSE	FALSE	TRUE	[Name] пусть ваш будущий работодатель пишет или вы сами пишите им или звоните, потому что если так ничего не получите, будете ещё долго ждать	[Name] niech twój przyszły pracodawca napisze albo ty sam napisz lub zadzwoń do nich, bo jak nic nie dostaniesz to będziesz długo czekał							https://facebook.com/1128646771197037		2022-07-29	A
1	FALSE	FALSE	TRUE	[Name] пожалуйста подскажите куда писать или звонить ? Может не все попробовали )спасибо большое)	[Name] proszę mi powiedzieć gdzie mam pisać lub dzwonić ? Może nie wszyscy próbowali )Wielkie dzięki:)							https://facebook.com/1128813021180412		2022-07-29	A
1	FALSE	FALSE	TRUE	[Name]	[Name]							https://facebook.com/1129059624489085		2022-07-29	A
1	FALSE	FALSE	TRUE	[Name] чи висилали ви до міністра програму інтернатури ? Бо мені тільки цього документа не вистачає і дуже переймаюсь на румунок цього	[Name], czy wysłała pani program stażu do ministra? Bo brakuje mi tylko tego dokumentu, a bardzo się martwię o Rumunów							https://facebook.com/1147536659308048		2022-08-29	A
1	FALSE	FALSE	TRUE	[Name] , нет, только сертификаты	[Name] , nie, tylko świadectwa							https://facebook.com/1147537409307973		2022-08-29	A
1	FALSE	FALSE	TRUE	[Name] а ви вже отримали і скільки чекали ?	[Name] czy już go otrzymałaś i jak długo czekałaś?							https://facebook.com/1147542155974165		2022-08-29	A
1	FALSE	FALSE	TRUE	[Name] , в мае подала, в августе получила	[Name], złożona w maju, odebrana w sierpniu							https://facebook.com/1147542742640773		2022-08-29	A
1	FALSE	FALSE	TRUE	[Name] вітаю )))	[Name] gratulacje )))							https://facebook.com/1147542975974083		2022-08-29	A
1	FALSE	FALSE	TRUE	[Name] скажіть ,будь ласка, вас оформили на умову о праці чи злеценія?	[Name], proszę powiedzieć, czy była Pani zarejestrowana pod warunkiem pracy, czy licencji?							https://facebook.com/1147766742618373		2022-08-29	A
1	FALSE	FALSE	TRUE	[Name] я не работаю ещё по специальности, везде говорят, что недостаточный уровень языка	[Name] Jeszcze nie pracuję w zawodzie, wszędzie mówią, że poziom języka jest niewystarczający							https://facebook.com/1147767322618315		2022-08-29	A
1	FALSE	FALSE	TRUE	[Name] в моїй дицизії вичитала,що після дозволу від ізби лікарської маю протягом 7 днів бути працевлаштована і подати це в міністерство,бо анулюють дицизію. У вас нема обмежень в часі?	[Name] wyczytała w mojej dycyzji, że po uzyskaniu zgody od lekarza muszę być zatrudniona w ciągu 7 dni i złożyć go w ministerstwie, ponieważ unieważnią licencję. Nie masz limitu czasowego?							https://facebook.com/1147770479284666		2022-08-29	A
1	FALSE	FALSE	TRUE	[Name] Тоже так	[Name]							https://facebook.com/1147770965951284		2022-08-29	A
1	FALSE	FALSE	TRUE	[Name] бажаю якнайшвидше знайти роботу!	[Name] Życzę Ci, abyś jak najszybciej znalazł pracę!							https://facebook.com/1147773562617691		2022-08-29	A
1	FALSE	TRUE	FALSE	Послухаю	Posłuchaj							https://facebook.com/1128723911189323		2022-07-29	A
1	FALSE	TRUE	FALSE	Послухаю....	Posłucham....							https://facebook.com/1128754874519560		2022-07-29	A
1	FALSE	TRUE	FALSE	Я читала отзыв девушки в какой-то группе, они спрашивали откуда Вы приехали, где учились, почему выбрали такую профессию, почему Польша, сколько учили язык и как. В общем, вероятнее всего, просто оценка знания языка на коммуникативном уровне	Czytałam recenzję dziewczyny w jakiejś grupie, pytali skąd pochodzisz, gdzie się uczyłaś, dlaczego wybrałaś ten zawód, dlaczego Polska, jak długo uczyłaś się języka i jak. W sumie to chyba tylko ocena umiejętności językowych na poziomie komunikatywnym. poziom							https://facebook.com/1130620077666373		2022-07-29	A
1	FALSE	FALSE	TRUE	[Name] Спасибо большое	[Name] Dziękuję bardzo.							https://facebook.com/1130621640999550		2022-07-29	A
1	FALSE	FALSE	TRUE	[Name] не за что) Желаю удачи 🍀	[Name] nie ma za co:) Powodzenia 🍀							https://facebook.com/1130623377666043		2022-07-29	A
1	FALSE	TRUE	FALSE	Нужно рассказать о себе, прочитать клятву Гиппократа	Musisz opowiedzieć o sobie, wyrecytować przysięgę Hipokratesa							https://facebook.com/1133913734003674		2022-08-29	A
1	FALSE	TRUE	FALSE	Priv	Priv							https://facebook.com/1146724539389260		2022-08-29	A
groups/1033174347410947/permalink/11	TRUE	FALSE	FALSE			https://m.facebook.com/photo/view_full_size/?fbid=151296777583174&ref_component=mbasic_photo_permalink&ref_page=%2Fwap%2Fphoto.php&refid=13&_ft_=encrypted_tracking_data.0AY-ZBjeZzXbIb9z5byvZl-df_nAW1Rp08t7pi3Gat1vEwBzZdLRxWm3VMnKMQFZwP59j2Yf83AAvQ0TeIBmj7t3ke7X-KV0bL8nOAPmVHO_PE0o9Ibwrig1lKT03jgvMBKWMv_CdCKDad3WWjyusYe8VyfM63lprJhSjPQbYuEV28tUICpX2VgE942JDTS_OZ1jQ42HpOq3del8-c5HCl1ezU2lGb7Eguz_Yp…	["Może być zdjęciem przedstawiającym tekst „.Tychy склад лкарських засобв графк: 10 годин 3 18.00- 4.00, субота 3 18.00 2.00 тi̇льки нчна змна знання польськой мови мови обов'яково 16 zl +1zł до ставкi̇ 3 18-26 26 років zł доплата за ваше житло +48 574 570 700”"]		0	0	0	https://m.facebook.com/groups/1033174347410947/permalink/1147465185981862/	0	2022-09-08 11:44:03	A
groups/1033174347410947/permalink/11	TRUE	FALSE	FALSE			https://m.facebook.com/photo/view_full_size/?fbid=151296730916512&ref_component=mbasic_photo_permalink&ref_page=%2Fwap%2Fphoto.php&refid=13&_ft_=encrypted_tracking_data.0AY_8k6iLtvnZYZg2SniI9E4BPY26biIiOmxUTN64tcoZiqMPvyS2j9Qo1xSMgvSYF44x4WZ-Lqws6OVc9WidYoIzZSdTxJw6JpfW7xAE1Ph-ao7bQc_ZcbcH6AzsXg4uZQKCMWxg7AQsWofs3LrgJHBg27rE_tHV0jbobyZIk1w0AJp0FqJr_BKD8VGP8sKwmLlxwyppQOZUjhZWWNFoTEKi_wckcXMqx4Dw7…	["Może być zdjęciem przedstawiającym 3 osoby i tekst „KRAZ 11736 м. Łęczyca 40 KM. вi̇д лодз фармацевтичне пдприемство чоловки, жинки, пари робота тi̇льки в одну змну 3 18.00 4.00, в суботу 8 годин знання польськой мови обов'яково! читати та розмовляти) 16 zt +1 zł вi̇ком 18-26 років +48 574 570 700”"]		1	0	0	https://m.facebook.com/groups/1033174347410947/permalink/1147465112648536/	1	2022-09-08 11:43:52	A
groups/1033174347410947/permalink/11	TRUE	FALSE	FALSE	Добрий вечір! Приватний медичний центр із багаторічною історією, що планує відкритися в м. Лодзь (у найближчі три місяці) запрошує до співпраці лікарів спеціалізації: Гінекологія; Проктологія; Урологія; Гастроентерологія; Дерматологія; Ендокринологія; Ультразвукова діагностика. Також запрошуємо до співпраці медичних сестер. Приємна атмосфера та комфортні умови праці гарантовані!	Dobry wieczór!!! Prywatne centrum medyczne z wieloletnią historią, które planuje otwarcie w Łodzi (w ciągu najbliższych trzech miesięcy), zaprasza do współpracy lekarzy specjalizacji: Ginekologia; Proktologia; Urologia; Gastroenterologia; Dermatologia; Endokrynologia; Diagnostyka ultrasonograficzna. Do współpracy zapraszamy również pielęgniarki. Przyjemna atmosfera i komfortowe warunki pracy gwar…		[]		10	0	26	https://m.facebook.com/groups/1033174347410947/permalink/1120758011985913/	10	2022-07-28 23:21:05	A
1	FALSE	TRUE	FALSE	Цікавить	Zainteresowany							https://facebook.com/1120784355316612		2022-07-29	A
1	FALSE	TRUE	FALSE	Доброго ранку. Цікавить інформація	Dzień dobry. Zainteresowany informacjami							https://facebook.com/1120866565308391		2022-07-29	A
1	FALSE	TRUE	FALSE	Доброго ранку 🙂 Які умови для медичних сестер?	Dzień dobry 🙂 Jakie są warunki dla pielęgniarek?							https://facebook.com/1120867775308270		2022-07-29	A
1	FALSE	TRUE	FALSE	Доброго ранку, цікавить інформація	Dzień dobry, zainteresowany informacją							https://facebook.com/1120941911967523		2022-07-29	A
1	FALSE	TRUE	FALSE	Доброго ранку) цікавить	Dzień dobry) zainteresowanych							https://facebook.com/1120949895300058		2022-07-29	A
1	FALSE	TRUE	FALSE	Доброго ранку. Цікавить інформація	Dzień dobry. Zainteresowany informacjami							https://facebook.com/1121008081960906		2022-07-29	A
1	FALSE	TRUE	FALSE	Доброго ранку. Дуже цікавить	Dzień dobry. Jestem bardzo zainteresowany							https://facebook.com/1121018178626563		2022-07-29	A
1	FALSE	TRUE	FALSE	Добрий день,цікавить	Dzień dobry, jestem zainteresowany							https://facebook.com/1121027801958934		2022-07-29	A
1	FALSE	TRUE	FALSE	Добрий день! Дуже цікавить інформація.	Dzień dobry! Jestem bardzo zainteresowany tymi informacjami.							https://facebook.com/1121031965291851		2022-07-29	A
1	FALSE	TRUE	FALSE	Добрий ранок.Лікар узд сімейний лікар терапевт шукаю роботу.	Dzień dobry.lekarz ultrasonografista rodzinny terapeuta poszukuje pracy.							https://facebook.com/1121040085291039		2022-07-29	A
1	FALSE	TRUE	FALSE	Доброго дня .Я медична сестра. Чи потрібен нострифіковпний диплом для співпраці з вами?	Witam, jestem pielęgniarką. Czy potrzebuję nostryfikacji dyplom do pracy z tobą?							https://facebook.com/1121043641957350		2022-07-29	A
1	FALSE	TRUE	FALSE	Добрий день. Цікавить інформація	Dzień dobry. Zainteresowany informacjami							https://facebook.com/1121044571957257		2022-07-29	A
1	FALSE	TRUE	FALSE	Доброго дня)лікар гінеколог	Dzień dobry) ginekologu							https://facebook.com/1121110365284011		2022-07-29	A
1	FALSE	TRUE	FALSE	Акушер-гінеколо г, сонолог. Потрібна допомога з дозволом МОЗ у Польщі, не знаю як зробити	Położnik-ginekolog d, sonolog. Potrzebuję pomocy w uzyskaniu pozwolenia Ministerstwa Zdrowia w Polsce, nie wiem jak to zrobić							https://facebook.com/1121113015283746		2022-07-29	A
1	FALSE	FALSE	TRUE	[Name] запрошую в пп	[Name] zaprasza na.							https://facebook.com/1121131681948546		2022-07-29	A
1	FALSE	TRUE	FALSE	+	+							https://facebook.com/1121194045275643		2022-07-29	A
1	FALSE	TRUE	FALSE	Доброго ранку. Ендокринолог / дитячий ендокринолог. На яку адресу надіслати CV?	Dzień dobry. Endokrynolog / endokrynolog dziecięcy. Na jaki adres mam wysłać swoje CV?							https://facebook.com/1121540018574379		2022-07-29	A
1	FALSE	TRUE	FALSE	Лікар терапевт. Документи на дозвіл в міністерстві. Цікавить робота	Lekarz ogólny. Dokumenty do pozwolenia w ministerstwie. Zainteresowany pracą							https://facebook.com/1122471018481279		2022-07-29	A
1	FALSE	TRUE	FALSE	https:// www.medicalworke rs.pl/	https:// www.medicalworke rs.pl/	https://www.medicalworkers.pl/						https://facebook.com/1127415684653479		2022-07-29	A
1	FALSE	TRUE	FALSE	Ендокринолог	Endokrynolog							https://facebook.com/1133350884059959		2022-08-29	A
1	FALSE	TRUE	FALSE	Добрий день Ендокринолог	Dzień dobry. Endokrynolog							https://facebook.com/1134125137315867		2022-08-29	A
1	FALSE	TRUE	FALSE	Добрий день!Цікавить працевлаштуванн я на сестер медичних у Польщі ( дві особи зі Львова).	Witam! Jestem zainteresowany zatrudnieniem dla pielęgniarek w Polsce (dwie osoby ze Lwowa).							https://facebook.com/1134418513953196		2022-08-29	A
1	FALSE	TRUE	FALSE	Доброго дня.Лiкар дермато венеролог,цiкав ить.	Witam. Dermatolog. wenerologu, zastanawiałem się wiedzieć.							https://facebook.com/1138687450192969		2022-08-29	A
1	FALSE	TRUE	FALSE	Цiкавит дуже дерматовенероло г дитячий,доросли й	Bardzo zainteresowany dermatowenerologiem Dziecięce, dojrzałe i й							https://facebook.com/1138691146859266		2022-08-29	A
1	FALSE	TRUE	FALSE	Невролог потрібен ??	Czy potrzebny jest neurolog?							https://facebook.com/1144263339635380		2022-08-29	A
1	FALSE	TRUE	FALSE	Доброго дня Цікавить медсестра.	Witam, jestem zainteresowana pracą pielęgniarki.							https://facebook.com/1147060092689038		2022-08-29	A
groups/1033174347410947/permalink/11	TRUE	FALSE	FALSE	Nowoczesne Centrum Medyczne w woj. mazowieckim 3 km od Warszawy oferuje pracę na stanowisku: POŁOŻNA Zadania/wymagania/warunki: · realizuje zadania pielęgniarki i położnej środowiskowej w ramach POZ · potrafiWięcej pobierać krew dzieciom i niemowlętom oraz dorosłym · potrafi wykonać badania: KTG, EKG, cytologię · posiada doświadczenie w prowadzeniu ciąży i w pracy z ginekologiem przy badaniach, p…	Nowoczesne Centrum Medyczne w woj. mazowieckim 3 km od Warszawy oferuje pracę na stanowisku: POŁOŻNA Zadania/wymagania/warunki: · realizuje zadania pielęgniarki i położnej środowiskowej w ramach POZ · potrafiWięcej pobierać krew dzieciom i niemowlętom oraz dorosłym · potrafi wykonać badania: KTG, EKG, cytologię · posiada doświadczenie w prowadzeniu ciąży i w pracy z ginekologiem przy badaniach, p…	https://m.facebook.com/photo/view_full_size/?fbid=140348185300499&ref_component=mbasic_photo_permalink&ref_page=%2Fwap%2Fphoto.php&refid=13&_ft_=encrypted_tracking_data.0AY-NBhQtkNuNbISFN8rYy_6GJhFrZNvaX-R-ZXbA1bj_xP2uMaMqL7G5nNyJuAcnqJEgF9XOjXA5eaQHmb-kkh_1rWanKU22VJUiM9ymDsPVvQsVZOhK7lD-CGac4jF5TBjQbyir7MllvKx1xUN5kR_BcXSHjBWrg0YIf9JmCvSn0iKCGA-Ty4ydUFsf6DSePzZS9MQxrLOY3OX9bkSZb-mGdYSX026xZj0AJ…	['Może być zdjęciem przedstawiającym tekst „med-jobs HR rekrutacje medyczne CTAPI 6a6иu (oKoлиu BapwaBи) aKywepKa 4500 -5000ZŁ”']		3	0	1	https://m.facebook.com/groups/1033174347410947/permalink/1109548206440227/	3	2022-07-11 10:00:35	A
1	FALSE	TRUE	FALSE	Witam, jestem zainteresowana, jeszcze nie mam PWZ, język polski ekzamin B1	Witam, jestem zainteresowana, jeszcze nie mam PWZ, język polski ekzamin B1							https://facebook.com/1146429716085409		2022-08-29	A
1	FALSE	FALSE	TRUE	[Name] Dzień dobry :) Zapraszam na priv	[Name] Dzień dobry :) Zapraszam na priv							https://facebook.com/1146857226042658		2022-08-29	A
groups/1033174347410947/permalink/11	TRUE	FALSE	FALSE	Приватна Клініка в Кракові шукає лікарів офтальмологів, ендокринологів та гінекологів з PWZ (не обов’язково з підтвердженою спеціалізацією). Всіх зацікавлених запрошую до контакту через приватні повідомлення.	Prywatna klinika w Krakowie poszukuje okulistów, endokrynologów i ginekologów z PWZ (niekoniecznie z potwierdzoną specjalizacją). Zapraszam wszystkie zainteresowane osoby do kontaktu poprzez wiadomości prywatne.		[]		0	0	6	https://m.facebook.com/groups/1033174347410947/permalink/1137285386999842/	0	2022-08-23 20:58:22	A
1	FALSE	TRUE	FALSE	@[5061151037240 312:69:Медицина в Польщі. Лікарі України в Польщі. Поради, консультації 🇵🇱🇺🇦]	@[5061151037240 312:69:Medycyna w Polsce. Lekarze Ukrainy w Polsce. Porady, konsultacje 🇵🇱🇺🇦]							https://facebook.com/1137539970307717		2022-08-29	A
1	FALSE	TRUE	FALSE	Дерматолог -венеролог не потрiбний?	Czy potrzebny jest dermatolog-wenerolog?							https://facebook.com/1138683020193412		2022-08-29	A
1	FALSE	FALSE	TRUE	[Name] priv	[Name] priv							https://facebook.com/1146722579389456		2022-08-29	A
1	FALSE	TRUE	FALSE	Можливо потрібен отоларинголог?	Może potrzebny jest otolaryngolog?							https://facebook.com/1140780183317029		2022-08-29	A
1	FALSE	FALSE	TRUE	[Name] priv	[Name] priv							https://facebook.com/1146722466056134		2022-08-29	A
1	FALSE	TRUE	FALSE	Гинеколог	Ginekolog							https://facebook.com/1146756349386079		2022-08-29	A
[truncated: 1,785 more rows]
